# Supplementary material for: Ethyl 2-[4-(4-chloro­benzo­yl)phen­oxy]-2-methyl­propano­ate
Source: Acta Crystallogr Sect E Struct Rep Online. 2012 May 16;68(Pt 6):o1750. doi: 10.1107/S1600536812021149 (PMC3379337; doi:10.1107/S1600536812021149)
Supplement: Supplementary file 1 [file e-68-o1750-sup1.cif]

##############################################################################
#                                                                            #
# This CIF contains the data in a paper accepted for publication in          #
# Acta Crystallographica Section E. It conforms to the requirements of       #
# Notes for Authors for Acta Crystallographica Section E, and has been       #
# peer reviewed under the auspices of the IUCr Commission on Journals.       #
#                                                                            #
# Full details of the Crystallographic Information File format               #
# are given in the paper "The Crystallographic Information File (CIF):       #
# a New Standard Archive File for Crystallography" by S. R. Hall, F. H.      #
# Allen and I. D. Brown [Acta Cryst. (1991), A47, 655-685].                  #
#                                                                            #
# The current version of the core CIF dictionary is obtainable from          #
# ftp://ftp.iucr.org/pub/cif_core.dic.                                       #
#                                                                            #
# Software is freely available for graphical display of the structure(s)     #
# in this CIF. For information consult the CIF software page                 #
# http://www.iucr.org/resources/cif/software.                                #
#                                                                            #
# This file may be used for bona fide research purposes within the           #
# scientific community so long as proper attribution is given to the journal # 
# article from which it was obtained.                                        #
#                                                                            #
##############################################################################
data_global
_audit_creation_method     'from SHELXL97 CIF and IUCr SHELXL97-template'
_journal_date_recd_electronic     2012-05-08
_journal_date_accepted     2012-05-09
_journal_name_full     'Acta Crystallographica, Section E'
_journal_year     2012
_journal_volume     68
_journal_issue      6
_journal_page_first     o1750
_journal_page_last     o1750
_journal_paper_category     QO
_journal_paper_doi     10.1107/S1600536812021149
_journal_coeditor_code     JJ2137
_publ_contact_author_name     'Zhi-Xiang Wang'
_publ_contact_author_address
;
Department of Pharmaceutical Engineering
China Pharmaceutical University
Tongjiaxiang No. 24 Nanjing
Nanjing 210009
People's Republic of China
;
_publ_contact_author_email     yzcpu@163.com
_publ_contact_author_fax     83271479
_publ_contact_author_phone     83271479
_publ_section_title
;
Ethyl 2-[4-(4-chlorobenzoyl)phenoxy]-2-methylpropanoate
;
loop_
    _publ_author_name
    _publ_author_address
    'Zhao Yang'
;
Department of Pharmaceutical Engineering
China Pharmaceutical University
Tongjiaxiang No. 24 Nanjing
Nanjing 210009
People's Republic of China
;
    'Zhi-Xiang Wang'
;
Department of Pharmaceutical Engineering
China Pharmaceutical University
Tongjiaxiang No. 24 Nanjing
Nanjing 210009
People's Republic of China
;
data_I
_audit_creation_method     SHELXL97
_chemical_name_systematic
;
Ethyl 2-[4-(4-chlorobenzoyl)phenoxy]-2-methylpropanoate
;
_chemical_name_common     ?
_chemical_formula_moiety     'C19 H19 Cl O4'
_chemical_formula_sum     'C19 H19 Cl O4'
_chemical_formula_iupac     'C19 H19 Cl O4'
_chemical_formula_weight     346.79
_chemical_melting_point     ?
_symmetry_cell_setting     orthorhombic
_symmetry_space_group_name_H-M     'P na 21'
_symmetry_space_group_name_Hall     'P 2c -2n'
loop_
    _symmetry_equiv_pos_as_xyz
    'x, y, z'
    '-x, -y, z+1/2'
    'x+1/2, -y+1/2, z'
    '-x+1/2, y+1/2, z+1/2'
_cell_length_a     13.677(3)
_cell_length_b     16.420(3)
_cell_length_c     7.9490(16)
_cell_angle_alpha     90.00
_cell_angle_beta     90.00
_cell_angle_gamma     90.00
_cell_volume     1785.2(6)
_cell_formula_units_Z     4
_cell_measurement_reflns_used     25
_cell_measurement_theta_min     9
_cell_measurement_theta_max     12
_cell_measurement_temperature     293(2)
_exptl_crystal_description     block
_exptl_crystal_colour     colourless
_exptl_crystal_size_max     0.20
_exptl_crystal_size_mid     0.20
_exptl_crystal_size_min     0.10
_exptl_crystal_density_diffrn     1.290
_exptl_crystal_density_meas     ?
_exptl_crystal_density_method     'not measured'
_exptl_crystal_F_000     728
_exptl_absorpt_coefficient_mu     0.233
_exptl_absorpt_correction_type     psi-scan
_exptl_absorpt_process_details     '(North <i>et al.</i>, 1968)'
_exptl_absorpt_correction_T_min     0.9549
_exptl_absorpt_correction_T_max     0.9771
_exptl_special_details
;
;
_diffrn_ambient_temperature     293(2)
_diffrn_radiation_type     MoK\a
_diffrn_radiation_wavelength     0.71073
_diffrn_radiation_source     'fine-focus sealed tube'
_diffrn_radiation_monochromator     graphite
_diffrn_measurement_device_type     'Enraf--Nonius CAD-4'
_diffrn_measurement_method     \w/2\q
_diffrn_detector_area_resol_mean     16.0355
_diffrn_reflns_number     3465
_diffrn_reflns_av_R_equivalents     0.0575
_diffrn_reflns_av_sigmaI/netI     0.0836
_diffrn_reflns_theta_min     2.48
_diffrn_reflns_theta_max     25.37
_diffrn_reflns_theta_full     25.37
_diffrn_measured_fraction_theta_max     0.998
_diffrn_measured_fraction_theta_full     0.998
_diffrn_reflns_limit_h_min     0
_diffrn_reflns_limit_h_max     16
_diffrn_reflns_limit_k_min     -19
_diffrn_reflns_limit_k_max     19
_diffrn_reflns_limit_l_min     0
_diffrn_reflns_limit_l_max     9
_diffrn_standards_number     3
_diffrn_standards_interval_count     200
_diffrn_standards_interval_time     2
_diffrn_standards_decay_%     1
_refine_special_details
;
Refinement of F^2^ against ALL reflections.  The weighted R-factor wR and
goodness of fit S are based on F^2^, conventional R-factors R are based on F,
with F set to zero for negative F^2^. The threshold expression of F^2^ >
2sigma(F^2^) is used only for calculating R-factors(gt) etc. and is not
relevant to the choice of reflections for refinement.  R-factors based on F^2^
are statistically about twice as large as those based on F, and R-factors based
on ALL data will be even larger.
;
_reflns_number_total     3459
_reflns_number_gt     1971
_reflns_threshold_expression     I>2\s(I)
_refine_ls_structure_factor_coef     Fsqd
_refine_ls_matrix_type     full
_refine_ls_R_factor_all     0.1338
_refine_ls_R_factor_gt     0.0683
_refine_ls_wR_factor_gt     0.1488
_refine_ls_wR_factor_ref     0.1796
_refine_ls_goodness_of_fit_ref     1.001
_refine_ls_restrained_S_all     1.001
_refine_ls_number_reflns     3459
_refine_ls_number_parameters     218
_refine_ls_number_restraints     1
_refine_ls_hydrogen_treatment     constr
_refine_ls_weighting_scheme     calc
_refine_ls_weighting_details
       'calc w = 1/[\s^2^(Fo^2^)+(0.0780P)^2^+0.0000P] where P=(Fo^2^+2Fc^2^)/3'
_atom_sites_solution_hydrogens     geom
_atom_sites_solution_primary     direct
_atom_sites_solution_secondary     difmap
_refine_ls_shift/su_max     0.000
_refine_ls_shift/su_mean     0.000
_refine_diff_density_max     0.210
_refine_diff_density_min     -0.207
_refine_ls_extinction_method     'SHELXL97 (Sheldrick, 2008)'
_refine_ls_extinction_coef     0.029(3)
_refine_ls_extinction_expression
                                  'Fc^*^=kFc[1+0.001xFc^2^\l^3^/sin(2\q)]^-1/4^'
_refine_ls_abs_structure_details     'Flack (1983), with 1692 Friedel pairs'
_refine_ls_abs_structure_Flack     0.04(17)
loop_
    _atom_type_symbol
    _atom_type_description
    _atom_type_scat_dispersion_real
    _atom_type_scat_dispersion_imag
    _atom_type_scat_source
    'C' 'C' 0.0033 0.0016
                         'International Tables Vol C Tables 4.2.6.8 and 6.1.1.4'
    'H' 'H' 0.0000 0.0000
                         'International Tables Vol C Tables 4.2.6.8 and 6.1.1.4'
    'O' 'O' 0.0106 0.0060
                         'International Tables Vol C Tables 4.2.6.8 and 6.1.1.4'
    'Cl' 'Cl' 0.1484 0.1585
                         'International Tables Vol C Tables 4.2.6.8 and 6.1.1.4'
_computing_data_collection     'CAD-4 EXPRESS (Enraf--Nonius, 1989)'
_computing_cell_refinement     'CAD-4 EXPRESS (Enraf--Nonius, 1989)'
_computing_data_reduction     'XCAD4 (Harms & Wocadlo, 1995)'
_computing_structure_solution     'SHELXS97 (Sheldrick, 2008)'
_computing_structure_refinement     'SHELXL97 (Sheldrick, 2008)'
_computing_molecular_graphics     'SHELXTL-Plus (Sheldrick, 2008)'
_computing_publication_material     'SHELXL97 (Sheldrick, 2008)'
loop_
    _atom_site_type_symbol
    _atom_site_label
    _atom_site_fract_x
    _atom_site_fract_y
    _atom_site_fract_z
    _atom_site_U_iso_or_equiv
    _atom_site_adp_type
    _atom_site_calc_flag
    _atom_site_refinement_flags
    _atom_site_occupancy
    _atom_site_symmetry_multiplicity
    _atom_site_disorder_assembly
    _atom_site_disorder_group
    Cl Cl 0.48890(13) 0.70175(10) 0.0275(3) 0.1012(7) Uani d . 1 1 . .
    O O1 0.5732(3) 0.8850(3) 0.7608(6) 0.0837(13) Uani d . 1 1 . .
    C C1 0.4206(4) 0.8448(3) 0.4133(8) 0.0591(15) Uani d . 1 1 . .
    H H1A 0.3735 0.8840 0.4365 0.071 Uiso calc R 1 1 . .
    O O2 0.1445(2) 0.96725(19) 1.0184(5) 0.0586(10) Uani d . 1 1 . .
    C C2 0.4204(4) 0.8080(3) 0.2568(8) 0.0679(17) Uani d . 1 1 . .
    H H2A 0.3747 0.8228 0.1757 0.081 Uiso calc R 1 1 . .
    O O3 0.2113(3) 0.9435(2) 1.3404(6) 0.0726(13) Uani d . 1 1 . .
    C C3 0.4895(4) 0.7489(3) 0.2235(9) 0.0654(17) Uani d . 1 1 . .
    O O4 0.2075(3) 1.0773(2) 1.3897(5) 0.0620(11) Uani d . 1 1 . .
    C C4 0.5574(4) 0.7267(3) 0.3426(9) 0.0690(19) Uani d . 1 1 . .
    H H4A 0.6030 0.6861 0.3196 0.083 Uiso calc R 1 1 . .
    C C5 0.5571(4) 0.7653(3) 0.4965(9) 0.0629(16) Uani d . 1 1 . .
    H H5A 0.6041 0.7510 0.5757 0.075 Uiso calc R 1 1 . .
    C C6 0.4886(3) 0.8254(3) 0.5378(9) 0.0513(13) Uani d . 1 1 . .
    C C7 0.4929(3) 0.8691(3) 0.7002(7) 0.0536(14) Uani d . 1 1 . .
    C C8 0.4017(4) 0.8941(3) 0.7865(7) 0.0520(14) Uani d . 1 1 . .
    C C9 0.4053(4) 0.9562(3) 0.9038(8) 0.0574(15) Uani d . 1 1 . .
    H H9A 0.4650 0.9809 0.9267 0.069 Uiso calc R 1 1 . .
    C C10 0.3229(4) 0.9827(3) 0.9882(7) 0.0573(14) Uani d . 1 1 . .
    H H10A 0.3272 1.0245 1.0668 0.069 Uiso calc R 1 1 . .
    C C11 0.2338(4) 0.9463(3) 0.9542(7) 0.0479(13) Uani d . 1 1 . .
    C C12 0.2301(4) 0.8814(3) 0.8440(7) 0.0541(14) Uani d . 1 1 . .
    H H12A 0.1711 0.8545 0.8270 0.065 Uiso calc R 1 1 . .
    C C13 0.3114(4) 0.8558(3) 0.7596(8) 0.0580(15) Uani d . 1 1 . .
    H H13A 0.3069 0.8128 0.6839 0.070 Uiso calc R 1 1 . .
    C C14 0.1328(4) 1.0324(3) 1.1404(7) 0.0509(13) Uani d . 1 1 . .
    C C15 0.1562(4) 1.1156(3) 1.0644(7) 0.0706(17) Uani d . 1 1 . .
    H H15A 0.2247 1.1185 1.0390 0.106 Uiso calc R 1 1 . .
    H H15B 0.1395 1.1575 1.1434 0.106 Uiso calc R 1 1 . .
    H H15C 0.1191 1.1229 0.9630 0.106 Uiso calc R 1 1 . .
    C C16 0.0242(4) 1.0277(3) 1.1840(8) 0.0731(18) Uani d . 1 1 . .
    H H16A 0.0101 0.9757 1.2338 0.110 Uiso calc R 1 1 . .
    H H16B -0.0139 1.0342 1.0834 0.110 Uiso calc R 1 1 . .
    H H16C 0.0081 1.0702 1.2621 0.110 Uiso calc R 1 1 . .
    C C17 0.1892(3) 1.0110(3) 1.3001(7) 0.0512(13) Uani d . 1 1 . .
    C C18 0.2573(5) 1.0655(4) 1.5498(9) 0.0796(19) Uani d . 1 1 . .
    H H18A 0.3151 1.0322 1.5333 0.096 Uiso calc R 1 1 . .
    H H18B 0.2144 1.0374 1.6278 0.096 Uiso calc R 1 1 . .
    C C19 0.2854(5) 1.1450(4) 1.6197(10) 0.098(2) Uani d . 1 1 . .
    H H19A 0.3193 1.1372 1.7241 0.148 Uiso calc R 1 1 . .
    H H19B 0.2278 1.1771 1.6389 0.148 Uiso calc R 1 1 . .
    H H19C 0.3274 1.1727 1.5416 0.148 Uiso calc R 1 1 . .
loop_
    _atom_site_aniso_label
    _atom_site_aniso_U_11
    _atom_site_aniso_U_22
    _atom_site_aniso_U_33
    _atom_site_aniso_U_12
    _atom_site_aniso_U_13
    _atom_site_aniso_U_23
    Cl 0.1114(14) 0.0824(11) 0.1098(14) 0.0005(9) 0.0354(14) -0.0362(12)
    O1 0.045(2) 0.118(3) 0.088(3) -0.003(2) -0.003(2) -0.001(3)
    C1 0.054(3) 0.048(3) 0.075(4) 0.009(3) 0.010(3) -0.003(3)
    O2 0.045(2) 0.072(2) 0.059(2) 0.0055(16) -0.002(2) -0.022(2)
    C2 0.073(4) 0.055(3) 0.076(4) 0.008(3) 0.015(4) -0.004(3)
    O3 0.084(3) 0.049(2) 0.085(3) 0.002(2) -0.023(2) 0.003(2)
    C3 0.059(4) 0.053(3) 0.084(4) 0.000(3) 0.025(4) -0.004(3)
    O4 0.073(3) 0.060(2) 0.053(2) 0.002(2) -0.013(2) -0.009(2)
    C4 0.052(3) 0.049(3) 0.106(6) 0.007(3) 0.034(4) 0.005(4)
    C5 0.049(3) 0.057(3) 0.082(5) 0.013(3) 0.018(4) 0.020(4)
    C6 0.038(3) 0.048(3) 0.068(4) 0.001(2) 0.014(3) 0.015(3)
    C7 0.040(3) 0.060(3) 0.061(4) 0.003(2) 0.003(3) 0.012(3)
    C8 0.045(3) 0.052(3) 0.059(4) 0.002(2) -0.002(3) 0.000(3)
    C9 0.040(3) 0.068(3) 0.064(4) -0.009(3) -0.006(3) 0.007(3)
    C10 0.055(3) 0.062(3) 0.055(4) -0.007(3) -0.003(3) -0.012(3)
    C11 0.044(3) 0.055(3) 0.044(3) -0.001(2) -0.001(3) 0.000(3)
    C12 0.041(3) 0.057(3) 0.065(4) -0.007(2) 0.003(3) -0.020(3)
    C13 0.052(3) 0.056(3) 0.066(4) -0.007(2) 0.002(3) -0.019(3)
    C14 0.049(3) 0.055(3) 0.048(3) 0.001(2) -0.003(3) -0.008(3)
    C15 0.084(4) 0.065(3) 0.063(4) 0.015(3) -0.010(3) 0.007(3)
    C16 0.054(4) 0.085(4) 0.080(5) 0.012(3) 0.000(3) -0.027(4)
    C17 0.048(3) 0.057(3) 0.048(3) 0.000(3) -0.002(3) -0.011(3)
    C18 0.103(5) 0.078(4) 0.058(4) -0.012(4) -0.029(4) 0.004(4)
    C19 0.105(5) 0.103(5) 0.088(5) -0.029(4) -0.012(5) -0.024(5)
_geom_special_details
;
 All esds (except the esd in the dihedral angle between two l.s. planes)
 are estimated using the full covariance matrix.  The cell esds are taken
 into account individually in the estimation of esds in distances, angles
 and torsion angles; correlations between esds in cell parameters are only
 used when they are defined by crystal symmetry.  An approximate (isotropic)
 treatment of cell esds is used for estimating esds involving l.s. planes.
;
loop_
    _geom_bond_atom_site_label_1
    _geom_bond_atom_site_label_2
    _geom_bond_site_symmetry_2
    _geom_bond_distance
    _geom_bond_publ_flag
    Cl C3 . 1.740(7) ?
    O1 C7 . 1.227(6) ?
    C1 C2 . 1.383(8) ?
    C1 C6 . 1.395(7) ?
    C1 H1A . 0.9300 ?
    O2 C11 . 1.369(6) ?
    O2 C14 . 1.452(6) ?
    C2 C3 . 1.380(7) ?
    C2 H2A . 0.9300 ?
    O3 C17 . 1.192(6) ?
    C3 C4 . 1.376(8) ?
    O4 C17 . 1.325(6) ?
    O4 C18 . 1.457(7) ?
    C4 C5 . 1.378(8) ?
    C4 H4A . 0.9300 ?
    C5 C6 . 1.399(7) ?
    C5 H5A . 0.9300 ?
    C6 C7 . 1.478(8) ?
    C7 C8 . 1.482(7) ?
    C8 C9 . 1.382(7) ?
    C8 C13 . 1.401(7) ?
    C9 C10 . 1.382(7) ?
    C9 H9A . 0.9300 ?
    C10 C11 . 1.383(7) ?
    C10 H10A . 0.9300 ?
    C11 C12 . 1.380(7) ?
    C12 C13 . 1.365(7) ?
    C12 H12A . 0.9300 ?
    C13 H13A . 0.9300 ?
    C14 C17 . 1.527(7) ?
    C14 C15 . 1.527(7) ?
    C14 C16 . 1.527(7) ?
    C15 H15A . 0.9600 ?
    C15 H15B . 0.9600 ?
    C15 H15C . 0.9600 ?
    C16 H16A . 0.9600 ?
    C16 H16B . 0.9600 ?
    C16 H16C . 0.9600 ?
    C18 C19 . 1.470(7) ?
    C18 H18A . 0.9700 ?
    C18 H18B . 0.9700 ?
    C19 H19A . 0.9600 ?
    C19 H19B . 0.9600 ?
    C19 H19C . 0.9600 ?
loop_
    _geom_angle_atom_site_label_1
    _geom_angle_atom_site_label_2
    _geom_angle_atom_site_label_3
    _geom_angle_site_symmetry_1
    _geom_angle_site_symmetry_3
    _geom_angle
    _geom_angle_publ_flag
    C2 C1 C6 . . 122.7(5) ?
    C2 C1 H1A . . 118.7 ?
    C6 C1 H1A . . 118.7 ?
    C11 O2 C14 . . 122.2(4) ?
    C3 C2 C1 . . 118.5(6) ?
    C3 C2 H2A . . 120.7 ?
    C1 C2 H2A . . 120.7 ?
    C4 C3 C2 . . 121.2(6) ?
    C4 C3 Cl . . 120.1(4) ?
    C2 C3 Cl . . 118.8(5) ?
    C17 O4 C18 . . 116.6(4) ?
    C3 C4 C5 . . 119.1(5) ?
    C3 C4 H4A . . 120.5 ?
    C5 C4 H4A . . 120.5 ?
    C4 C5 C6 . . 122.4(6) ?
    C4 C5 H5A . . 118.8 ?
    C6 C5 H5A . . 118.8 ?
    C1 C6 C5 . . 116.2(6) ?
    C1 C6 C7 . . 122.4(4) ?
    C5 C6 C7 . . 121.4(5) ?
    O1 C7 C6 . . 118.8(5) ?
    O1 C7 C8 . . 120.8(5) ?
    C6 C7 C8 . . 120.3(5) ?
    C9 C8 C13 . . 117.7(5) ?
    C9 C8 C7 . . 119.1(5) ?
    C13 C8 C7 . . 123.1(5) ?
    C10 C9 C8 . . 122.0(5) ?
    C10 C9 H9A . . 119.0 ?
    C8 C9 H9A . . 119.0 ?
    C9 C10 C11 . . 119.2(5) ?
    C9 C10 H10A . . 120.4 ?
    C11 C10 H10A . . 120.4 ?
    O2 C11 C12 . . 113.4(4) ?
    O2 C11 C10 . . 127.2(5) ?
    C12 C11 C10 . . 119.3(5) ?
    C13 C12 C11 . . 121.3(5) ?
    C13 C12 H12A . . 119.4 ?
    C11 C12 H12A . . 119.4 ?
    C12 C13 C8 . . 120.3(5) ?
    C12 C13 H13A . . 119.8 ?
    C8 C13 H13A . . 119.8 ?
    O2 C14 C17 . . 109.3(4) ?
    O2 C14 C15 . . 111.8(5) ?
    C17 C14 C15 . . 115.4(4) ?
    O2 C14 C16 . . 102.8(4) ?
    C17 C14 C16 . . 106.9(5) ?
    C15 C14 C16 . . 109.8(4) ?
    C14 C15 H15A . . 109.5 ?
    C14 C15 H15B . . 109.5 ?
    H15A C15 H15B . . 109.5 ?
    C14 C15 H15C . . 109.5 ?
    H15A C15 H15C . . 109.5 ?
    H15B C15 H15C . . 109.5 ?
    C14 C16 H16A . . 109.5 ?
    C14 C16 H16B . . 109.5 ?
    H16A C16 H16B . . 109.5 ?
    C14 C16 H16C . . 109.5 ?
    H16A C16 H16C . . 109.5 ?
    H16B C16 H16C . . 109.5 ?
    O3 C17 O4 . . 124.9(5) ?
    O3 C17 C14 . . 124.4(5) ?
    O4 C17 C14 . . 110.7(4) ?
    O4 C18 C19 . . 109.5(5) ?
    O4 C18 H18A . . 109.8 ?
    C19 C18 H18A . . 109.8 ?
    O4 C18 H18B . . 109.8 ?
    C19 C18 H18B . . 109.8 ?
    H18A C18 H18B . . 108.2 ?
    C18 C19 H19A . . 109.5 ?
    C18 C19 H19B . . 109.5 ?
    H19A C19 H19B . . 109.5 ?
    C18 C19 H19C . . 109.5 ?
    H19A C19 H19C . . 109.5 ?
    H19B C19 H19C . . 109.5 ?
loop_
    _geom_torsion_atom_site_label_1
    _geom_torsion_atom_site_label_2
    _geom_torsion_atom_site_label_3
    _geom_torsion_atom_site_label_4
    _geom_torsion_site_symmetry_1
    _geom_torsion_site_symmetry_2
    _geom_torsion_site_symmetry_3
    _geom_torsion_site_symmetry_4
    _geom_torsion
    _geom_torsion_publ_flag
    C6 C1 C2 C3 . . . . 0.9(8) ?
    C1 C2 C3 C4 . . . . 0.0(8) ?
    C1 C2 C3 Cl . . . . 179.4(4) ?
    C2 C3 C4 C5 . . . . -1.2(8) ?
    Cl C3 C4 C5 . . . . 179.5(4) ?
    C3 C4 C5 C6 . . . . 1.5(8) ?
    C2 C1 C6 C5 . . . . -0.6(7) ?
    C2 C1 C6 C7 . . . . 175.4(5) ?
    C4 C5 C6 C1 . . . . -0.6(7) ?
    C4 C5 C6 C7 . . . . -176.7(5) ?
    C1 C6 C7 O1 . . . . -140.2(5) ?
    C5 C6 C7 O1 . . . . 35.6(7) ?
    C1 C6 C7 C8 . . . . 39.0(7) ?
    C5 C6 C7 C8 . . . . -145.2(5) ?
    O1 C7 C8 C9 . . . . 20.4(7) ?
    C6 C7 C8 C9 . . . . -158.8(5) ?
    O1 C7 C8 C13 . . . . -157.2(5) ?
    C6 C7 C8 C13 . . . . 23.5(7) ?
    C13 C8 C9 C10 . . . . -2.5(8) ?
    C7 C8 C9 C10 . . . . 179.7(5) ?
    C8 C9 C10 C11 . . . . -0.2(8) ?
    C14 O2 C11 C12 . . . . 178.2(5) ?
    C14 O2 C11 C10 . . . . -1.9(8) ?
    C9 C10 C11 O2 . . . . -176.3(5) ?
    C9 C10 C11 C12 . . . . 3.6(8) ?
    O2 C11 C12 C13 . . . . 175.6(5) ?
    C10 C11 C12 C13 . . . . -4.4(8) ?
    C11 C12 C13 C8 . . . . 1.6(9) ?
    C9 C8 C13 C12 . . . . 1.8(8) ?
    C7 C8 C13 C12 . . . . 179.5(5) ?
    C11 O2 C14 C17 . . . . -62.1(6) ?
    C11 O2 C14 C15 . . . . 66.9(6) ?
    C11 O2 C14 C16 . . . . -175.4(5) ?
    C18 O4 C17 O3 . . . . -0.7(8) ?
    C18 O4 C17 C14 . . . . 177.4(5) ?
    O2 C14 C17 O3 . . . . -22.5(7) ?
    C15 C14 C17 O3 . . . . -149.5(5) ?
    C16 C14 C17 O3 . . . . 88.1(6) ?
    O2 C14 C17 O4 . . . . 159.4(4) ?
    C15 C14 C17 O4 . . . . 32.4(6) ?
    C16 C14 C17 O4 . . . . -90.0(5) ?
    C17 O4 C18 C19 . . . . 171.2(5) ?
loop_
    _geom_hbond_atom_site_label_D
    _geom_hbond_atom_site_label_H
    _geom_hbond_atom_site_label_A
    _geom_hbond_site_symmetry_A
    _geom_hbond_distance_DH
    _geom_hbond_distance_HA
    _geom_hbond_distance_DA
    _geom_hbond_angle_DHA
    _geom_hbond_publ_flag
    C1 H1A O3 1_554 0.93 2.54 3.340(7) 144 yes
_iucr_refine_instructions_details
;
TITL X in Pna2(1)
CELL 0.71073  13.6770  16.4200   7.9490  90.000  90.000  90.000
ZERR    4.00   0.0027   0.0033   0.0016   0.000   0.000   0.000
LATT -1
SYMM -X, -Y, 0.5+Z
SYMM 0.5+X, 0.5-Y, Z
SYMM 0.5-X, 0.5+Y, 0.5+Z
SFAC C H O CL
UNIT 76 76 16 4
omit 1 1 0
omit 11 1 6
omit 10 6 7
ACTA
MERG 1
L.S. 40
BOND $H
CONF
SIZE .2 .2 .1
FMAP 2
PLAN 10
WGHT    0.078000
EXTI    0.028716
FVAR       0.68130
CL    4    0.488900    0.701749    0.027533    11.00000    0.11136    0.08243 =
         0.10979   -0.03624    0.03537    0.00048
O1    3    0.573187    0.884979    0.760795    11.00000    0.04506    0.11758 =
         0.08835   -0.00092   -0.00268   -0.00269
C1    1    0.420613    0.844779    0.413333    11.00000    0.05368    0.04819 =
         0.07531   -0.00319    0.01032    0.00943
AFIX  43
H1A   2    0.373499    0.884045    0.436528    11.00000   -1.20000
AFIX   0
O2    3    0.144463    0.967251    1.018434    11.00000    0.04510    0.07206 =
         0.05863   -0.02230   -0.00161    0.00547
C2    1    0.420422    0.808014    0.256775    11.00000    0.07303    0.05464 =
         0.07596   -0.00351    0.01500    0.00771
AFIX  43
H2A   2    0.374715    0.822778    0.175700    11.00000   -1.20000
AFIX   0
O3    3    0.211273    0.943519    1.340438    11.00000    0.08382    0.04920 =
         0.08465    0.00326   -0.02259    0.00226
C3    1    0.489538    0.748948    0.223526    11.00000    0.05909    0.05325 =
         0.08388   -0.00421    0.02533    0.00019
O4    3    0.207461    1.077327    1.389726    11.00000    0.07299    0.06019 =
         0.05285   -0.00885   -0.01304    0.00187
C4    1    0.557446    0.726682    0.342638    11.00000    0.05227    0.04873 =
         0.10602    0.00532    0.03384    0.00663
AFIX  43
H4A   2    0.602958    0.686101    0.319630    11.00000   -1.20000
AFIX   0
C5    1    0.557097    0.765338    0.496496    11.00000    0.04889    0.05735 =
         0.08245    0.01982    0.01784    0.01272
AFIX  43
H5A   2    0.604089    0.751016    0.575714    11.00000   -1.20000
AFIX   0
C6    1    0.488575    0.825365    0.537808    11.00000    0.03800    0.04846 =
         0.06754    0.01507    0.01354    0.00108
C7    1    0.492919    0.869115    0.700189    11.00000    0.03955    0.05984 =
         0.06137    0.01231    0.00320    0.00300
C8    1    0.401669    0.894118    0.786536    11.00000    0.04473    0.05249 =
         0.05874    0.00033   -0.00171    0.00193
C9    1    0.405284    0.956200    0.903817    11.00000    0.04032    0.06836 =
         0.06353    0.00675   -0.00592   -0.00907
AFIX  43
H9A   2    0.465016    0.980902    0.926658    11.00000   -1.20000
AFIX   0
C10   1    0.322854    0.982682    0.988161    11.00000    0.05476    0.06237 =
         0.05476   -0.01182   -0.00285   -0.00690
AFIX  43
H10A  2    0.327197    1.024450    1.066824    11.00000   -1.20000
AFIX   0
C11   1    0.233836    0.946312    0.954158    11.00000    0.04430    0.05543 =
         0.04404   -0.00039   -0.00105   -0.00133
C12   1    0.230117    0.881391    0.844008    11.00000    0.04099    0.05660 =
         0.06470   -0.02004    0.00294   -0.00704
AFIX  43
H12A  2    0.171066    0.854549    0.826972    11.00000   -1.20000
AFIX   0
C13   1    0.311433    0.855833    0.759612    11.00000    0.05224    0.05601 =
         0.06569   -0.01877    0.00162   -0.00656
AFIX  43
H13A  2    0.306937    0.812817    0.683898    11.00000   -1.20000
AFIX   0
C14   1    0.132792    1.032379    1.140373    11.00000    0.04926    0.05511 =
         0.04834   -0.00832   -0.00266    0.00134
C15   1    0.156196    1.115561    1.064405    11.00000    0.08375    0.06470 =
         0.06332    0.00651   -0.00954    0.01492
AFIX  33
H15A  2    0.224721    1.118537    1.038987    11.00000   -1.50000
H15B  2    0.139507    1.157527    1.143439    11.00000   -1.50000
H15C  2    0.119070    1.122905    0.963041    11.00000   -1.50000
AFIX   0
C16   1    0.024182    1.027676    1.183973    11.00000    0.05418    0.08548 =
         0.07957   -0.02672    0.00030    0.01171
AFIX  33
H16A  2    0.010126    0.975723    1.233804    11.00000   -1.50000
H16B  2   -0.013913    1.034157    1.083425    11.00000   -1.50000
H16C  2    0.008066    1.070193    1.262095    11.00000   -1.50000
AFIX   0
C17   1    0.189205    1.010989    1.300117    11.00000    0.04838    0.05737 =
         0.04781   -0.01146   -0.00206   -0.00049
C18   1    0.257316    1.065480    1.549834    11.00000    0.10272    0.07821 =
         0.05801    0.00352   -0.02922   -0.01156
AFIX  23
H18A  2    0.315138    1.032223    1.533298    11.00000   -1.20000
H18B  2    0.214389    1.037446    1.627821    11.00000   -1.20000
AFIX   0
C19   1    0.285392    1.145024    1.619671    11.00000    0.10490    0.10267 =
         0.08786   -0.02417   -0.01172   -0.02887
AFIX  33
H19A  2    0.319342    1.137156    1.724117    11.00000   -1.50000
H19B  2    0.227792    1.177117    1.638865    11.00000   -1.50000
H19C  2    0.327375    1.172737    1.541631    11.00000   -1.50000
HKLF 4
REM  X in Pna2(1)
REM R1 =  0.0683 for   1971 Fo > 4sig(Fo)  and  0.1338 for all   3459 data
REM    218 parameters refined using      1 restraints
END
WGHT      0.0647      0.1192
REM Highest difference peak  0.210,  deepest hole -0.207,  1-sigma level  0.046
Q1    1   0.0087  0.9924  1.3933  11.00000  0.05    0.20
Q2    1  -0.0035  0.9386  1.2622  11.00000  0.05    0.18
Q3    1   0.5389  0.6805  0.1217  11.00000  0.05    0.17
Q4    1   0.5202  0.6629  0.1348  11.00000  0.05    0.17
Q5    1   0.4253  0.9504  0.3399  11.00000  0.05    0.17
Q6    1   0.0195  1.0675  0.9075  11.00000  0.05    0.16
Q7    1  -0.0024  1.0900  1.0489  11.00000  0.05    0.16
Q8    1   0.3181  0.7874  0.7686  11.00000  0.05    0.15
Q9    1   0.2425  1.1439  1.7468  11.00000  0.05    0.15
Q10   1   0.0037  0.9682  1.1588  11.00000  0.05    0.14
;
