# Supplementary material for: Ethyl 2-[4-(4-chloro­benzo­yl)phen­oxy]-2-methyl­propano­ate
Source: Acta Crystallogr Sect E Struct Rep Online. 2012 May 16;68(Pt 6):o1750. doi: 10.1107/S1600536812021149 (PMC3379337; doi:10.1107/S1600536812021149)
Supplement: Supplementary file 2 [file e-68-o1750-Isup2.hkl]

# 
# h,k,l, Fc-squared, Fo-squared, sigma(Fo-squared) and status flag 
# 
data_I
_shelx_title ' X in Pna2(1)' 
_shelx_refln_list_code          4 
_shelx_F_calc_maximum      174.14 
_exptl_crystal_F_000       728.00 
_reflns_d_resolution_high  0.8293 
 
loop_ 
 _symmetry_equiv_pos_as_xyz 
 'x, y, z' 
 '-x, -y, z+1/2' 
 'x+1/2, -y+1/2, z' 
 '-x+1/2, y+1/2, z+1/2' 
 
_cell_length_a    13.6770 
_cell_length_b    16.4200 
_cell_length_c     7.9490 
_cell_angle_alpha  90.000 
_cell_angle_beta   90.000 
_cell_angle_gamma  90.000 
 
_shelx_F_squared_multiplier     1.000 
 
loop_ 
 _refln_index_h 
 _refln_index_k 
 _refln_index_l 
 _refln_F_squared_calc 
 _refln_F_squared_meas 
 _refln_F_squared_sigma 
 _refln_observed_status 
   2   0   0     1005.29     1125.03     18.91 o 
   4   0   0     7649.62     7817.67     65.36 o 
   6   0   0      550.06      485.96     27.11 o 
   8   0   0       32.30       43.11     10.63 o 
  10   0   0      629.54      633.41     31.87 o 
  12   0   0      275.08      329.07     30.36 o 
  14   0   0      196.38      225.40     29.11 o 
  16   0   0       15.74       -6.89     20.71 o 
   2   1   0     1430.42     1389.45     20.07 o 
   2   1   0     1430.42     1457.64     20.28 o 
   3   1   0     2520.10     2644.84     32.71 o 
   3   1   0     2520.10     2681.84     32.66 o 
   4   1   0       11.88        9.78      4.20 o 
   4   1   0       11.88        0.93      4.76 o 
   5   1   0     5352.49     5935.32     62.10 o 
   5   1   0     5352.50     5859.38     61.89 o 
   6   1   0       67.67       55.75     10.12 o 
   6   1   0       67.67       92.48     10.78 o 
   7   1   0      603.13      686.92     26.90 o 
   7   1   0      603.13      680.14     26.88 o 
   8   1   0      269.17      265.84     18.61 o 
   8   1   0      269.17      255.21     17.88 o 
   9   1   0      213.89      218.61     18.75 o 
   9   1   0      213.89      218.63     18.75 o 
  10   1   0       56.65       61.11     14.05 o 
  10   1   0       56.65       53.63     13.36 o 
  11   1   0     1183.79     1056.87     45.26 o 
  11   1   0     1183.79     1206.78     47.79 o 
  12   1   0      803.95      875.31     44.86 o 
  12   1   0      803.95      856.53     44.71 o 
  13   1   0        0.45       -1.72     14.59 o 
  13   1   0        0.45       19.04     14.59 o 
  14   1   0      118.26      132.05     24.13 o 
  14   1   0      118.26      137.79     21.99 o 
  15   1   0        1.39      -18.94     21.54 o 
  15   1   0        1.39       31.54     15.88 o 
  16   1   0       79.43       96.87     21.88 o 
  16   1   0       79.43       96.85     23.97 o 
   0   2   0     2952.51     3295.52     27.86 o 
   0   2   0     2952.51     3241.76     27.60 o 
   1   2   0      161.75      202.79      8.75 o 
   1   2   0      161.75      198.10      8.86 o 
   2   2   0    30324.40    24648.98    491.49 o 
   2   2   0    30324.38    25084.82    500.39 o 
   3   2   0      621.51      652.14     17.52 o 
   3   2   0      621.51      672.10     17.76 o 
   4   2   0     2271.19     2351.82     35.44 o 
   4   2   0     2271.19     2263.73     34.80 o 
   5   2   0       11.45       18.85      5.41 o 
   5   2   0       11.45       15.19      5.60 o 
   6   2   0        0.97       13.08      6.16 o 
   6   2   0        0.97        5.08      6.20 o 
   7   2   0      347.03      358.15     19.74 o 
   7   2   0      347.03      333.30     19.64 o 
   8   2   0        1.06       -0.99      7.91 o 
   8   2   0        1.06       -5.88      7.61 o 
   9   2   0       50.80       58.16     14.40 o 
   9   2   0       50.80       42.51     14.05 o 
  10   2   0       17.15       17.67     11.29 o 
  10   2   0       17.15       20.19     11.01 o 
  11   2   0       12.78       19.80     13.12 o 
  11   2   0       12.78       -4.24     13.64 o 
  12   2   0       70.82       83.53     16.75 o 
  12   2   0       70.82       69.35     19.81 o 
  13   2   0       98.49       85.60     20.59 o 
  13   2   0       98.49       97.82     21.54 o 
  14   2   0       30.36        9.63     16.89 o 
  14   2   0       30.36       32.75     15.54 o 
  15   2   0        5.02        0.00     18.70 o 
  15   2   0        5.02      -12.71     17.19 o 
  16   2   0       31.22       11.59     18.70 o 
  16   2   0       31.22        0.00     19.67 o 
   1   3   0     5790.38     6396.24     49.22 o 
   1   3   0     5790.39     6076.51     47.78 o 
   2   3   0     1963.16     2104.62     29.48 o 
   2   3   0     1963.16     2131.64     29.51 o 
   3   3   0     1334.98     1391.25     31.75 o 
   3   3   0     1334.98     1374.73     31.53 o 
   4   3   0      326.05      347.40     15.92 o 
   4   3   0      326.05      370.91     16.64 o 
   5   3   0       13.80       23.94      5.97 o 
   5   3   0       13.80       18.77      5.45 o 
   6   3   0      214.55      241.25     18.68 o 
   6   3   0      214.55      215.24     18.42 o 
   7   3   0      360.63      321.66     19.22 o 
   7   3   0      360.63      312.74     19.98 o 
   8   3   0       14.53        9.09      8.02 o 
   8   3   0       14.53       15.15      7.63 o 
   9   3   0       25.87       34.35     10.86 o 
   9   3   0       25.87       21.74     10.56 o 
  10   3   0      189.34      168.96     18.91 o 
  10   3   0      189.34      190.94     19.38 o 
  11   3   0        2.15        4.31     10.86 o 
  11   3   0        2.15        2.89     12.39 o 
  12   3   0       99.34       96.02     19.99 o 
  12   3   0       99.34       73.61     19.47 o 
  13   3   0       18.59       10.62     15.02 o 
  13   3   0       18.59       30.08     12.89 o 
  14   3   0       85.63       93.60     22.40 o 
  14   3   0       85.63       99.45     21.08 o 
  15   3   0      109.42      147.73     19.28 o 
  15   3   0      109.42      137.04     24.41 o 
  16   3   0        4.03       -7.02     16.72 o 
  16   3   0        4.03        4.68     17.52 o 
   0   4   0       54.19       54.10      6.13 o 
   0   4   0       54.19       39.73      6.26 o 
   1   4   0        0.89        1.98      3.96 o 
   1   4   0        0.89        1.98      3.19 o 
   2   4   0     2752.77     2818.94     37.45 o 
   2   4   0     2752.77     2838.85     37.33 o 
   3   4   0      349.90      402.76     16.65 o 
   3   4   0      349.90      382.48     16.57 o 
   4   4   0       31.40       40.22     14.21 o 
   4   4   0       31.40       -0.60     14.77 o 
   5   4   0       51.42       58.05      8.37 o 
   5   4   0       51.42       39.89      8.65 o 
   6   4   0     1430.04     1405.53     37.74 o 
   6   4   0     1430.04     1433.08     37.69 o 
   7   4   0       72.32       96.20     11.84 o 
   7   4   0       72.32      102.71     12.92 o 
   8   4   0       15.32       20.99      9.74 o 
   8   4   0       15.32       18.88     11.20 o 
   9   4   0      106.08      118.30     15.25 o 
   9   4   0      106.07      102.97     16.26 o 
  10   4   0      126.75      108.61     16.76 o 
  10   4   0      126.75      123.21     16.07 o 
  11   4   0        2.19       13.25      9.89 o 
  11   4   0        2.19        7.37     11.31 o 
  12   4   0       71.10       55.53     17.74 o 
  12   4   0       71.10       68.59     16.97 o 
  13   4   0        4.70       14.41      8.06 o 
  13   4   0        4.70       -7.20     15.49 o 
  14   4   0       20.09       23.77     16.81 o 
  14   4   0       20.09       17.84     17.84 o 
  15   4   0        0.76       10.86     14.89 o 
  15   4   0        0.76      -15.21     15.81 o 
  16   4   0        6.82        2.37     17.60 o 
  16   4   0        6.82      -11.85     19.41 o 
   1   5   0     4188.57     4148.64     47.86 o 
   1   5   0     4188.57     4314.81     48.85 o 
   2   5   0      740.70      739.97     22.56 o 
   2   5   0      740.70      774.29     23.05 o 
   3   5   0     3352.44     3614.22     48.06 o 
   3   5   0     3352.45     3613.37     47.86 o 
   4   5   0        9.84        9.37      5.02 o 
   4   5   0        9.84       14.07      5.80 o 
   5   5   0        3.88       -0.75      7.65 o 
   5   5   0        3.88       -8.38      8.38 o 
   6   5   0       63.08       70.12     10.50 o 
   6   5   0       63.08       58.84     10.24 o 
   7   5   0      740.72      873.95     33.18 o 
   7   5   0      740.72      804.68     32.05 o 
   8   5   0       20.36       30.77      8.79 o 
   8   5   0       20.36       10.99      9.59 o 
   9   5   0       30.44       20.90     10.78 o 
   9   5   0       30.44       39.35     10.13 o 
  10   5   0       14.15       21.89     10.95 o 
  10   5   0       14.15       32.84     12.09 o 
  11   5   0       52.86       27.31     15.32 o 
  11   5   0       52.86       57.66     15.02 o 
  12   5   0      111.80      108.94     17.81 o 
  12   5   0      111.80      129.10     19.62 o 
  13   5   0        3.05       -1.85     13.42 o 
  13   5   0        3.05        3.68     14.52 o 
  14   5   0        1.88       28.31     12.47 o 
  14   5   0        1.88      -16.68     16.68 o 
  15   5   0       28.38       11.05     17.84 o 
  15   5   0       28.38        0.00     20.28 o 
   0   6   0      125.18      116.39     11.25 o 
   0   6   0      125.18      139.43     11.66 o 
   1   6   0      735.54      797.54     24.19 o 
   1   6   0      735.54      810.54     24.47 o 
   2   6   0      271.33      211.76     14.49 o 
   2   6   0      271.33      267.43     15.33 o 
   3   6   0      186.13      175.15     17.12 o 
   3   6   0      186.13      171.02     17.20 o 
   4   6   0      259.54      275.07     16.76 o 
   4   6   0      259.54      207.36     15.73 o 
   5   6   0      138.79      127.86     12.02 o 
   5   6   0      138.79      139.60     12.43 o 
   6   6   0     1428.77     1461.63     41.68 o 
   6   6   0     1428.77     1425.95     40.68 o 
   7   6   0       87.49       66.62     12.92 o 
   7   6   0       87.49       93.70     12.75 o 
   8   6   0        0.14       -3.47      9.20 o 
   8   6   0        0.14       -6.94      9.82 o 
   9   6   0      179.76      157.14     21.24 o 
   9   6   0      179.76      186.71     20.48 o 
  10   6   0       64.29       68.33     14.79 o 
  10   6   0       64.29       42.70     15.59 o 
  11   6   0      274.18      339.75     25.85 o 
  11   6   0      274.18      245.47     26.43 o 
  12   6   0       48.73       46.64     17.20 o 
  12   6   0       48.73       55.26     14.85 o 
  13   6   0       30.39       36.01     14.80 o 
  13   6   0       30.39       64.41     15.15 o 
  14   6   0        4.73       16.59     15.51 o 
  14   6   0        4.73       16.57     17.08 o 
  15   6   0        7.07      -17.95     17.95 o 
  15   6   0        7.07       11.31     13.38 o 
   1   7   0     2954.55     3150.20     48.04 o 
   1   7   0     2954.55     3042.40     47.57 o 
   2   7   0      514.85      523.02     21.90 o 
   2   7   0      514.85      554.96     22.70 o 
   3   7   0      172.93      172.57     13.65 o 
   3   7   0      172.93      144.01     14.39 o 
   4   7   0     2388.87     2321.78     49.56 o 
   4   7   0     2388.88     2426.87     46.22 o 
   5   7   0     2699.40     2766.77     56.03 o 
   5   7   0     2699.40     2880.24     57.24 o 
   6   7   0      436.80      376.74     22.74 o 
   6   7   0      436.80      423.47     21.59 o 
   7   7   0       59.05       48.96     20.63 o 
   7   7   0       59.05       60.06     21.80 o 
   8   7   0        0.15       -6.14      9.09 o 
   8   7   0        0.15        1.23      8.04 o 
   9   7   0      209.82      196.29     20.49 o 
   9   7   0      209.82      178.74     21.24 o 
  10   7   0       81.29       71.40     15.89 o 
  10   7   0       81.29       75.85     16.88 o 
  11   7   0       33.05       39.16     14.42 o 
  11   7   0       33.05       52.24     15.13 o 
  12   7   0       12.20       37.53     16.09 o 
  12   7   0       12.20       16.09     14.20 o 
  13   7   0        7.35       31.26     17.04 o 
  13   7   0        7.35      -16.81     16.81 o 
  14   7   0        0.53        4.27     15.94 o 
  14   7   0        0.53       -2.13     15.51 o 
  15   7   0       20.25       -2.33     17.82 o 
  15   7   0       20.25       32.47     18.27 o 
   0   8   0        4.64        4.70      7.89 o 
   0   8   0        4.64        9.37      7.89 o 
   1   8   0      786.42      746.94     28.12 o 
   1   8   0      786.42      857.50     28.60 o 
   2   8   0       86.20       68.94     10.25 o 
   2   8   0       86.20       60.72     10.70 o 
   3   8   0       31.38       27.70      7.74 o 
   3   8   0       31.38       35.50      7.28 o 
   4   8   0      627.09      535.31     27.02 o 
   4   8   0      627.09      623.38     27.30 o 
   5   8   0        0.52        8.01      5.11 o 
   5   8   0        0.52        1.01      7.43 o 
   6   8   0       83.09       89.56     12.16 o 
   6   8   0       83.09       83.04     13.02 o 
   7   8   0       95.29       90.66     14.21 o 
   7   8   0       95.29       88.29     16.09 o 
   8   8   0      279.36      256.11     24.93 o 
   8   8   0      279.36      295.42     26.33 o 
   9   8   0       10.84       11.42     10.67 o 
   9   8   0       10.84       -1.42     10.95 o 
  10   8   0       18.32       20.28     12.17 o 
  10   8   0       18.32       14.03     12.95 o 
  11   8   0       20.38       17.02     15.97 o 
  11   8   0       20.38       11.92     11.16 o 
  12   8   0        5.37       16.72     15.43 o 
  12   8   0        5.37        5.58     15.43 o 
  13   8   0       10.68       14.16     16.57 o 
  13   8   0       10.68       -4.05     16.18 o 
  14   8   0        1.53       -2.20     16.01 o 
  14   8   0        1.53       13.18     17.04 o 
  15   8   0       19.18        9.55     16.18 o 
  15   8   0       19.18       23.87     16.20 o 
   1   9   0      114.78      108.94     12.10 o 
   1   9   0      114.78       87.34     10.62 o 
   2   9   0       33.52       49.06      9.01 o 
   2   9   0       33.52       19.44      8.02 o 
   3   9   0      259.29      268.88     19.04 o 
   3   9   0      259.29      229.15     18.33 o 
   4   9   0       36.61       19.48     11.29 o 
   4   9   0       36.61       40.02     11.10 o 
   5   9   0       62.67       50.53     10.65 o 
   5   9   0       62.67       73.58     12.96 o 
   6   9   0       71.06       56.79     12.63 o 
   6   9   0       71.06       61.55     10.72 o 
   7   9   0      109.93      105.08     16.22 o 
   7   9   0      109.93      128.09     16.50 o 
   8   9   0       30.60       19.44     12.89 o 
   8   9   0       30.60       26.40     11.38 o 
   9   9   0        0.57        7.54     17.64 o 
   9   9   0        0.57        9.05     12.80 o 
  10   9   0       21.65       31.16     12.82 o 
  10   9   0       21.65       32.80     14.11 o 
  11   9   0       26.43       48.14     14.16 o 
  11   9   0       26.43        8.90     13.68 o 
  12   9   0      119.06       71.68     18.48 o 
  12   9   0      119.06       77.48     22.08 o 
  13   9   0        4.09       21.01     13.27 o 
  13   9   0        4.09       21.01     14.24 o 
  14   9   0        0.46       11.38     16.57 o 
  14   9   0        0.46        9.09     13.27 o 
   0  10   0      177.68      220.03     18.50 o 
   0  10   0      177.68      184.86     16.82 o 
   1  10   0       84.32       81.95     13.22 o 
   1  10   0       84.32      100.17     12.01 o 
   2  10   0      665.09      605.17     28.53 o 
   2  10   0      665.09      618.63     28.21 o 
   3  10   0      351.74      380.10     23.32 o 
   3  10   0      351.74      381.07     22.89 o 
   4  10   0        5.45        0.00      9.18 o 
   4  10   0        5.45       13.57      7.33 o 
   5  10   0        3.07      -12.11     12.11 o 
   5  10   0        3.07       19.17     13.36 o 
   6  10   0      112.35      109.05     15.12 o 
   6  10   0      112.35       97.47     16.22 o 
   7  10   0       30.88       33.01     10.65 o 
   7  10   0       30.88       42.67     12.69 o 
   8  10   0        0.02       -8.90     10.90 o 
   8  10   0        0.02        8.90      8.90 o 
   9  10   0        0.83        4.80     10.00 o 
   9  10   0        0.83        1.59      9.74 o 
  10  10   0       19.28       12.11     16.51 o 
  10  10   0       19.28       39.78     14.57 o 
  11  10   0        1.66       11.22     12.13 o 
  11  10   0        1.66        1.87     15.96 o 
  12  10   0        7.64        0.00     14.87 o 
  12  10   0        7.64      -17.86     17.86 o 
  13  10   0        0.26      -13.12     15.15 o 
  13  10   0        0.26       17.49     16.35 o 
  14  10   0        5.15        9.44     16.01 o 
  14  10   0        5.15       -4.72     17.02 o 
   1  11   0       15.73        6.77      9.57 o 
   1  11   0       15.73       24.80      9.83 o 
   2  11   0      123.53      164.69     16.89 o 
   2  11   0      123.53      146.28     15.23 o 
   3  11   0        9.42        0.00      8.23 o 
   3  11   0        9.42       11.89      8.58 o 
   4  11   0        5.94        6.20      8.51 o 
   4  11   0        5.94       -4.96     10.23 o 
   5  11   0       39.63       17.00     12.07 o 
   5  11   0       39.63       39.22     11.10 o 
   6  11   0        3.87        0.00      9.61 o 
   6  11   0        3.87        4.16     10.47 o 
   7  11   0       19.40       42.88     12.97 o 
   7  11   0       19.40        2.95     13.73 o 
   8  11   0       22.14       -1.57     15.43 o 
   8  11   0       22.14       57.02     14.52 o 
   9  11   0        0.06       -8.49     11.89 o 
   9  11   0        0.06       -1.70     12.37 o 
  10  11   0       19.36       42.02     13.29 o 
  10  11   0       19.36       21.93     14.85 o 
  11  11   0       80.83       68.90     19.79 o 
  11  11   0       80.83       74.76     22.27 o 
  12  11   0       31.53       31.76     15.99 o 
  12  11   0       31.53       31.78     18.36 o 
  13  11   0       13.19       29.65     13.88 o 
  13  11   0       13.19       31.93     15.13 o 
   0  12   0      703.53      649.77     33.48 o 
   0  12   0      703.53      776.00     35.63 o 
   1  12   0       12.26       14.97      9.67 o 
   1  12   0       12.26        0.00     10.15 o 
   2  12   0       37.76       24.14     11.72 o 
   2  12   0       37.76       44.48     11.14 o 
   3  12   0        0.41        5.24     10.94 o 
   3  12   0        0.41       -2.61      8.88 o 
   4  12   0        0.47       -5.43     10.69 o 
   4  12   0        0.47       -4.07     11.29 o 
   5  12   0        7.93        7.11     12.97 o 
   5  12   0        7.93       21.33     12.32 o 
   6  12   0        0.78        9.01     10.38 o 
   6  12   0        0.78        4.50     11.33 o 
   7  12   0       66.60      103.36     14.49 o 
   7  12   0       66.60       66.82     18.28 o 
   8  12   0      121.08      135.47     21.28 o 
   8  12   0      121.08       98.27     19.32 o 
   9  12   0        0.00        7.22     10.53 o 
   9  12   0        0.00        3.62     11.14 o 
  10  12   0       10.29        0.00     14.22 o 
  10  12   0       10.29       27.06     15.21 o 
  11  12   0        1.92       10.36     15.08 o 
  11  12   0        1.92       20.70     15.77 o 
  12  12   0        2.21       15.55     15.55 o 
  12  12   0        2.21       -2.22     17.90 o 
  13  12   0        2.13       -9.52     16.85 o 
  13  12   0        2.13       -2.39     17.36 o 
   1  13   0       54.88       63.26     12.91 o 
   1  13   0       54.88       35.76     14.03 o 
   2  13   0       95.38      120.17     15.81 o 
   2  13   0       95.38       97.83     15.57 o 
   3  13   0        0.54       11.46     10.13 o 
   3  13   0        0.54       -8.60     10.51 o 
   4  13   0       68.99       62.24     15.82 o 
   4  13   0       68.99       72.63     16.30 o 
   5  13   0       95.92       83.44     19.30 o 
   5  13   0       95.92      106.60     19.10 o 
   6  13   0       64.32       82.62     18.41 o 
   6  13   0       64.32       43.76     14.03 o 
   7  13   0      134.90      107.71     22.75 o 
   7  13   0      134.90      164.19     22.95 o 
   8  13   0       34.72       68.74     15.56 o 
   8  13   0       34.72       54.31     15.99 o 
   9  13   0        0.05       -7.69     14.39 o 
   9  13   0        0.05       -3.83     12.15 o 
  10  13   0       21.38      -16.40     19.22 o 
  10  13   0       21.38       24.56     17.37 o 
  11  13   0       62.97       30.61     18.79 o 
  11  13   0       62.97       30.61     18.82 o 
  12  13   0        0.94      -11.68     18.23 o 
  12  13   0        0.94      -19.39     19.39 o 
   0  14   0       36.90       57.02     19.57 o 
   0  14   0       36.90       16.51     20.09 o 
   1  14   0      104.24       93.52     17.47 o 
   1  14   0      104.24      117.67     17.34 o 
   2  14   0      152.29      156.06     20.54 o 
   2  14   0      152.29      163.74     19.78 o 
   3  14   0      130.32       96.99     17.71 o 
   3  14   0      130.32       87.61     18.12 o 
   4  14   0      173.30      214.59     23.11 o 
   4  14   0      173.30      182.27     24.62 o 
   5  14   0       43.85       28.43     15.24 o 
   5  14   0       43.85       23.43     15.52 o 
   6  14   0        0.15       17.47     13.98 o 
   6  14   0        0.15        5.24     13.18 o 
   7  14   0       42.07       31.21     15.45 o 
   7  14   0       42.07       58.70     15.78 o 
   8  14   0      113.84      125.84     20.03 o 
   8  14   0      113.84       65.79     21.02 o 
   9  14   0        1.09      -15.73     15.73 o 
   9  14   0        1.09      -12.28     19.41 o 
  10  14   0        7.28       -2.18     18.29 o 
  10  14   0        7.28       -4.33     18.16 o 
  11  14   0       11.28        2.31     16.14 o 
  11  14   0       11.28       34.62     12.00 o 
   1  15   0       35.56       24.70     14.27 o 
   1  15   0       35.56       54.33     16.38 o 
   2  15   0       18.09       -3.34     15.64 o 
   2  15   0       18.09       23.34     14.33 o 
   3  15   0       39.59       57.84     16.49 o 
   3  15   0       39.58       44.22     15.21 o 
   4  15   0      170.21      189.02     24.64 o 
   4  15   0      170.21      136.49     22.26 o 
   5  15   0       33.22       59.69     17.43 o 
   5  15   0       33.22       27.13     16.27 o 
   6  15   0      114.33      111.09     23.44 o 
   6  15   0      114.33       84.76     19.30 o 
   7  15   0       20.65       19.69     17.15 o 
   7  15   0       20.65       17.71     14.05 o 
   8  15   0       38.36       57.86     16.53 o 
   8  15   0       38.36       43.42     21.18 o 
   9  15   0       20.12       37.02     15.86 o 
   9  15   0       20.12       28.31     17.02 o 
  10  15   0        0.19       -6.89     18.27 o 
  10  15   0        0.19       -2.31     18.55 o 
   0  16   0       31.69       39.28     17.84 o 
   0  16   0       31.69       32.13     20.04 o 
   1  16   0       66.48       60.94     17.37 o 
   1  16   0       66.48       48.39     16.12 o 
   2  16   0       15.85       25.36     12.82 o 
   2  16   0       15.85       19.93     14.61 o 
   3  16   0       16.45       20.30     13.42 o 
   3  16   0       16.45       38.76     12.39 o 
   4  16   0      204.39      238.75     25.42 o 
   4  16   0      204.39      134.49     24.92 o 
   5  16   0       51.82       80.04     19.61 o 
   5  16   0       51.82       48.79     19.22 o 
   6  16   0        1.84       12.15     17.17 o 
   6  16   0        1.84       -4.05     18.33 o 
   7  16   0       16.11       25.32     17.13 o 
   7  16   0       16.11       10.56     18.51 o 
   8  16   0        7.36      -11.03     19.63 o 
   8  16   0        7.36       -2.20     18.59 o 
   9  16   0        0.42       -9.26     14.28 o 
   9  16   0        0.42       23.18     15.73 o 
   1  17   0       56.62       35.00     22.35 o 
   1  17   0       56.62       62.22     18.64 o 
   2  17   0        8.83        9.82     16.55 o 
   2  17   0        8.83        1.96     14.56 o 
   3  17   0      125.70      149.91     23.74 o 
   3  17   0      125.70      127.89     24.30 o 
   4  17   0       23.58       28.62     16.85 o 
   4  17   0       23.58       34.73     17.93 o 
   5  17   0        1.31        4.20     16.55 o 
   5  17   0        1.31       10.51     12.43 o 
   6  17   0       91.62       86.99     23.63 o 
   6  17   0       91.62      106.60     23.33 o 
   7  17   0      104.32      112.97     21.67 o 
   7  17   0      104.32      108.51     25.98 o 
   8  17   0        6.34       47.10     18.55 o 
   8  17   0        6.34       14.13     17.32 o 
   0  18   0        1.62       31.45     15.83 o 
   0  18   0        1.62       -6.29     14.07 o 
   1  18   0       17.10       23.14     16.16 o 
   1  18   0       17.10       48.39     15.32 o 
   2  18   0       32.59       50.98     13.77 o 
   2  18   0       32.59       57.34     15.17 o 
   3  18   0        4.21       10.77     15.71 o 
   3  18   0        4.21       10.77     16.57 o 
   4  18   0        0.14      -18.29     18.29 o 
   4  18   0        0.14        4.39     17.34 o 
   5  18   0        0.26        4.52     14.99 o 
   5  18   0        0.26       24.86     16.46 o 
   6  18   0       73.37       53.65     19.66 o 
   6  18   0       73.37       51.30     24.68 o 
   1  19   0        0.33      -13.62     18.44 o 
   1  19   0        0.33        4.55     12.84 o 
   2  19   0        8.93       20.62     16.35 o 
   2  19   0        8.93        9.16     16.53 o 
   3  19   0        9.87       18.59     17.39 o 
   3  19   0        9.87      -16.27     18.72 o 
   4  19   0       29.70       21.31     18.79 o 
   4  19   0       29.70       47.38     17.73 o 
  16   0   1       17.07        4.63     19.13 o 
  16   1   1       12.27       20.92     19.30 o 
  16   1   1       12.27        2.33     17.24 o 
  16   2   1       26.80       35.08     16.70 o 
  16   2   1       26.80        9.35     22.67 o 
  16   3   1        1.46       21.24     12.26 o 
  16   3   1        1.46       33.03     17.67 o 
  16   4   1        4.89       23.91     18.21 o 
  16   4   1        4.89      -11.96     20.42 o 
  15   6   1       19.42       20.53     15.30 o 
  15   7   1        0.24       25.72     12.60 o 
   2   0   1     5210.49     5465.52     44.87 o 
   4   0   1     5783.72     6152.05     59.44 o 
   6   0   1     2431.82     2330.67     46.11 o 
   8   0   1      104.87       95.41     13.46 o 
  10   0   1      392.18      364.02     25.02 o 
  12   0   1      614.40      779.67     40.35 o 
  14   0   1      137.06      109.97     22.41 o 
   0   1   1      687.60      741.97     13.76 o 
   0   1   1      687.60      695.83     13.31 o 
   1   1   1     1668.46     1710.90     22.63 o 
   1   1   1     1668.46     1916.13     24.27 o 
   2   1   1     1954.64     2012.67     27.20 o 
   2   1   1     1954.63     2128.65     27.93 o 
   3   1   1     2615.72     2889.22     35.99 o 
   3   1   1     2615.72     2748.13     35.11 o 
   4   1   1     2663.66     2780.45     38.99 o 
   4   1   1     2663.66     2867.02     39.65 o 
   5   1   1     2284.43     2544.03     40.90 o 
   5   1   1     2284.43     2363.77     39.33 o 
   6   1   1      333.30      322.97     17.91 o 
   6   1   1      333.30      326.71     18.17 o 
   7   1   1      499.43      469.46     23.82 o 
   7   1   1      499.43      525.60     23.52 o 
   8   1   1      496.75      511.02     25.27 o 
   8   1   1      496.75      529.96     26.21 o 
   9   1   1      338.13      352.20     23.46 o 
   9   1   1      338.13      339.81     23.16 o 
  10   1   1      128.52      115.58     17.93 o 
  10   1   1      128.52      139.70     16.27 o 
  11   1   1      138.99      157.86     19.54 o 
  11   1   1      138.99      132.28     18.27 o 
  12   1   1        4.05      -14.67     14.67 o 
  12   1   1        4.05      -13.70     13.70 o 
  13   1   1      105.00      110.42     17.96 o 
  13   1   1      105.00       82.39     14.77 o 
  14   1   1       11.83        3.86     16.61 o 
  14   1   1       11.83       11.59     14.97 o 
  15   1   1        2.72       10.62     16.31 o 
  15   1   1        2.72       44.57     17.62 o 
   1   2   1     3439.64     3779.66     36.11 o 
   1   2   1     3439.65     3643.74     35.28 o 
   2   2   1     3503.14     3637.46     38.58 o 
   2   2   1     3503.14     3681.28     38.60 o 
   3   2   1     4245.50     4263.80     45.89 o 
   3   2   1     4245.50     4313.43     46.51 o 
   4   2   1     1560.98     1472.23     31.98 o 
   4   2   1     1560.98     1610.91     30.24 o 
   5   2   1     1005.78     1020.69     28.73 o 
   5   2   1     1005.78     1024.23     28.88 o 
   6   2   1      121.62      135.57     12.15 o 
   6   2   1      121.62      133.26     13.04 o 
   7   2   1       78.55       82.54     11.52 o 
   7   2   1       78.55       72.01     10.24 o 
   8   2   1      678.57      658.95     29.74 o 
   8   2   1      678.57      707.47     30.04 o 
   9   2   1      199.48      194.38     18.85 o 
   9   2   1      199.48      213.77     17.96 o 
  10   2   1      308.20      324.54     25.63 o 
  10   2   1      308.20      333.51     25.26 o 
  11   2   1      327.57      387.25     25.13 o 
  11   2   1      327.57      267.71     24.68 o 
  12   2   1      331.54      331.22     30.23 o 
  12   2   1      331.54      332.76     29.49 o 
  13   2   1       67.96       68.89     17.57 o 
  13   2   1       67.96       52.98     14.36 o 
  14   2   1       11.79       29.19     16.16 o 
  14   2   1       11.79        9.72     14.95 o 
  15   2   1       28.55       19.22     19.22 o 
  15   2   1       28.55       23.51     14.65 o 
   0   3   1    21145.75    18251.33    434.57 o 
   0   3   1    21145.73    17893.38    425.52 o 
   1   3   1     4202.56     4382.00     43.17 o 
   1   3   1     4202.56     4157.25     41.89 o 
   2   3   1     7397.38     7108.97     60.33 o 
   2   3   1     7397.38     7838.51     62.43 o 
   3   3   1     5630.54     5651.60     56.13 o 
   3   3   1     5630.54     6069.42     57.85 o 
   4   3   1       85.21       64.20      9.34 o 
   4   3   1       85.21       96.64      9.39 o 
   5   3   1      269.97      265.95     17.27 o 
   5   3   1      269.97      309.07     16.58 o 
   6   3   1     2034.30     2156.87     45.71 o 
   6   3   1     2034.29     2222.87     46.45 o 
   7   3   1      618.53      670.75     28.11 o 
   7   3   1      618.53      666.43     27.95 o 
   8   3   1      196.47      159.58     18.42 o 
   8   3   1      196.47      230.00     17.21 o 
   9   3   1      258.31      237.68     21.43 o 
   9   3   1      258.31      263.35     20.37 o 
  10   3   1      174.97      157.39     19.81 o 
  10   3   1      174.97      188.83     19.01 o 
  11   3   1      365.04      367.63     29.12 o 
  11   3   1      365.04      380.71     27.62 o 
  12   3   1       67.84       81.01     17.89 o 
  12   3   1       67.84       63.20     18.41 o 
  13   3   1       47.35       89.46     18.25 o 
  13   3   1       47.35       41.16     17.97 o 
  14   3   1       11.32       11.81     12.75 o 
  14   3   1       11.32       35.44     16.70 o 
  15   3   1       48.79       41.03     18.45 o 
  15   3   1       48.79       75.58     21.70 o 
   1   4   1     6627.52     6843.94     60.01 o 
   1   4   1     6627.52     6980.28     60.59 o 
   2   4   1     2552.03     2578.52     37.25 o 
   2   4   1     2552.03     2694.75     37.91 o 
   3   4   1     4568.83     4613.74     53.12 o 
   3   4   1     4568.83     4789.03     53.96 o 
   4   4   1      878.40      836.21     26.18 o 
   4   4   1      878.39      824.52     26.70 o 
   5   4   1     1816.52     1788.17     40.69 o 
   5   4   1     1816.52     1822.75     41.34 o 
   6   4   1     1045.00     1059.30     33.23 o 
   6   4   1     1045.00     1106.31     33.76 o 
   7   4   1      785.23      783.77     30.83 o 
   7   4   1      785.23      804.48     30.70 o 
   8   4   1        4.67       -5.36      8.38 o 
   8   4   1        4.67       -9.48      9.48 o 
   9   4   1      107.55       67.51     15.44 o 
   9   4   1      107.55      109.74     15.12 o 
  10   4   1       99.55       98.25     16.54 o 
  10   4   1       99.55       91.50     17.55 o 
  11   4   1      330.02      350.62     27.70 o 
  11   4   1      330.02      356.48     28.35 o 
  12   4   1      135.82       87.67     19.78 o 
  12   4   1      135.82      122.44     22.32 o 
  13   4   1       19.16       34.60     11.94 o 
  13   4   1       19.16        7.28     16.48 o 
  14   4   1       11.65        4.01     13.27 o 
  14   4   1       11.65        7.99     17.45 o 
  15   4   1        7.39       17.52     15.49 o 
  15   4   1        7.39       -4.37     12.78 o 
   0   5   1     3681.61     3997.84     47.40 o 
   0   5   1     3681.61     3876.43     46.98 o 
   1   5   1      819.21      825.16     24.64 o 
   1   5   1      819.21      824.13     23.59 o 
   2   5   1      145.67      155.16     11.52 o 
   2   5   1      145.67      147.12     11.15 o 
   3   5   1      344.91      308.87     17.15 o 
   3   5   1      344.91      381.52     18.26 o 
   4   5   1      785.28      692.17     25.29 o 
   4   5   1      785.28      807.75     26.87 o 
   5   5   1      322.26      316.18     17.77 o 
   5   5   1      322.26      325.56     18.60 o 
   6   5   1      239.96      251.15     17.77 o 
   6   5   1      239.96      260.22     18.13 o 
   7   5   1       26.33       23.04      9.46 o 
   7   5   1       26.33       22.05      9.72 o 
   8   5   1      225.38      273.23     21.06 o 
   8   5   1      225.38      239.63     20.54 o 
   9   5   1       61.08       36.30     13.67 o 
   9   5   1       61.08       75.11     11.88 o 
  10   5   1       25.84       44.46     11.96 o 
  10   5   1       25.84       37.54     12.05 o 
  11   5   1       41.84       38.45     15.60 o 
  11   5   1       41.84       47.65     14.18 o 
  12   5   1      179.21      169.71     24.12 o 
  12   5   1      179.21      168.07     25.11 o 
  13   5   1       56.06       33.54     19.89 o 
  13   5   1       56.06       93.20     18.45 o 
  14   5   1       11.64        6.12     16.20 o 
  14   5   1       11.64       24.50     13.23 o 
  15   5   1        9.64       -4.46     17.86 o 
  15   5   1        9.64       13.38     17.28 o 
   1   6   1     1604.75     1636.42     35.97 o 
   1   6   1     1604.75     1656.05     36.13 o 
   2   6   1      663.77      690.54     23.43 o 
   2   6   1      663.77      703.55     24.02 o 
   3   6   1      358.16      355.29     17.71 o 
   3   6   1      358.16      358.61     18.44 o 
   4   6   1      457.99      468.18     21.84 o 
   4   6   1      457.99      485.88     22.56 o 
   5   6   1      828.88      869.48     30.44 o 
   5   6   1      828.89      813.23     29.61 o 
   6   6   1      170.90      187.08     15.67 o 
   6   6   1      170.90      182.18     15.52 o 
   7   6   1      568.12      520.28     25.96 o 
   7   6   1      568.12      539.82     28.02 o 
   8   6   1      206.30      211.74     19.19 o 
   8   6   1      206.30      208.31     18.63 o 
   9   6   1        9.61       23.53     10.13 o 
   9   6   1        9.61       -1.31     10.54 o 
  10   6   1       17.74        8.66     10.00 o 
  10   6   1       17.74       43.33     10.62 o 
  11   6   1      108.80      128.93     20.44 o 
  11   6   1      108.80       95.46     19.08 o 
  12   6   1       40.83       26.21     16.29 o 
  12   6   1       40.83       47.17     15.73 o 
  13   6   1       26.97       24.89     21.05 o 
  13   6   1       26.97       21.05     16.12 o 
  14   6   1        0.19        6.27     12.02 o 
  14   6   1        0.19       -6.27     16.59 o 
  15   6   1       19.42        9.14     16.46 o 
   0   7   1     2527.10     2629.26     44.31 o 
   0   7   1     2527.10     2464.05     42.90 o 
   1   7   1     1350.19     1312.16     34.34 o 
   1   7   1     1350.19     1411.99     36.56 o 
   2   7   1      145.60      140.27     12.48 o 
   2   7   1      145.60      154.43     12.37 o 
   3   7   1      557.14      575.25     23.81 o 
   3   7   1      557.14      597.36     24.63 o 
   4   7   1      137.53      151.91     13.43 o 
   4   7   1      137.53      117.31     13.97 o 
   5   7   1       81.90       93.21     11.65 o 
   5   7   1       81.90       64.92     11.17 o 
   6   7   1      727.67      738.05     31.77 o 
   6   7   1      727.67      705.34     30.79 o 
   7   7   1      229.19      228.59     19.59 o 
   7   7   1      229.19      233.28     19.94 o 
   8   7   1       30.74       26.23     11.23 o 
   8   7   1       30.74       13.75     12.93 o 
   9   7   1       49.84       65.93     15.41 o 
   9   7   1       49.84       54.92     12.87 o 
  10   7   1      115.28      132.72     19.09 o 
  10   7   1      115.28      120.70     17.47 o 
  11   7   1       52.29       54.55     13.73 o 
  11   7   1       52.29       33.04     15.84 o 
  12   7   1       40.23       50.62     18.62 o 
  12   7   1       40.23       59.65     15.02 o 
  13   7   1       15.66       15.79     16.27 o 
  13   7   1       15.66       11.85     17.43 o 
  14   7   1       19.04        8.60     17.99 o 
  14   7   1       19.04       12.91     15.82 o 
  15   7   1        0.24       14.05     17.19 o 
   1   8   1      642.41      683.12     25.92 o 
   1   8   1      642.41      637.30     26.20 o 
   2   8   1       65.10       68.68      9.85 o 
   2   8   1       65.10       67.80     10.44 o 
   3   8   1      185.84      161.74     14.38 o 
   3   8   1      185.84      145.74     14.73 o 
   4   8   1      105.26      151.66     14.86 o 
   4   8   1      105.26      126.76     13.44 o 
   5   8   1      659.82      632.20     28.42 o 
   5   8   1      659.82      664.68     29.36 o 
   6   8   1       42.69       42.35     10.35 o 
   6   8   1       42.69       33.47     10.22 o 
   7   8   1       13.70       13.36      9.33 o 
   7   8   1       13.70        8.51      9.93 o 
   8   8   1       68.54       70.28     15.18 o 
   8   8   1       68.54       83.49     13.97 o 
   9   8   1       71.31       91.17     14.83 o 
   9   8   1       71.31       78.19     13.73 o 
  10   8   1       50.77       82.18     17.59 o 
  10   8   1       50.77       58.43     16.04 o 
  11   8   1       14.14        0.00     11.16 o 
  11   8   1       14.14       -1.72     14.52 o 
  12   8   1       44.80       45.06     19.50 o 
  12   8   1       44.80       56.31     17.80 o 
  13   8   1       29.68       36.78     14.16 o 
  13   8   1       29.68        8.17     17.09 o 
  14   8   1        7.48       31.07     12.56 o 
  14   8   1        7.48       11.10     17.04 o 
   0   9   1     1105.27     1109.79     35.27 o 
   0   9   1     1105.27     1059.29     34.38 o 
   1   9   1      361.54      345.70     21.10 o 
   1   9   1      361.54      326.99     20.56 o 
   2   9   1      775.63      716.79     29.22 o 
   2   9   1      775.63      723.90     30.00 o 
   3   9   1      161.47      153.09     15.13 o 
   3   9   1      161.47      134.27     13.23 o 
   4   9   1      548.28      557.57     26.89 o 
   4   9   1      548.28      554.69     27.21 o 
   5   9   1       20.98       23.53      9.31 o 
   5   9   1       20.98        4.48      8.96 o 
   6   9   1       31.14       33.77     10.09 o 
   6   9   1       31.14        7.22     12.18 o 
   7   9   1      109.99      101.67     16.28 o 
   7   9   1      109.99      115.92     15.57 o 
   8   9   1       16.54       15.51     11.36 o 
   8   9   1       16.54       25.38     11.96 o 
   9   9   1       19.05       41.28     14.26 o 
   9   9   1       19.05       13.77     15.21 o 
  10   9   1       15.37        9.95     12.86 o 
  10   9   1       15.37       19.93     15.75 o 
  11   9   1       36.30       66.68     13.36 o 
  11   9   1       36.30       34.24     14.76 o 
  12   9   1        9.61       13.68     14.50 o 
  12   9   1        9.61       43.03     12.37 o 
  13   9   1        0.03       10.60     13.57 o 
  13   9   1        0.03      -18.72     18.72 o 
  14   9   1        6.98       11.48     17.62 o 
  14   9   1        6.98       -2.28     15.73 o 
   1  10   1      215.79      225.19     18.19 o 
   1  10   1      215.79      202.27     17.32 o 
   2  10   1      136.50      141.12     15.19 o 
   2  10   1      136.50      124.07     15.69 o 
   3  10   1       78.74       85.76     13.99 o 
   3  10   1       78.74       91.30     13.95 o 
   4  10   1       15.08       11.53     10.82 o 
   4  10   1       15.08       10.39      8.23 o 
   5  10   1      124.34      125.93     14.73 o 
   5  10   1      124.34       89.31     15.34 o 
   6  10   1       79.48       43.04     15.48 o 
   6  10   1       79.48       82.12     14.47 o 
   7  10   1       80.11       90.83     14.85 o 
   7  10   1       80.11       60.13     15.76 o 
   8  10   1       27.93       30.06     12.93 o 
   8  10   1       27.93       19.52     12.30 o 
   9  10   1       11.66       29.15     12.54 o 
   9  10   1       11.66       25.94      9.46 o 
  10  10   1       24.70       24.48     17.32 o 
  10  10   1       24.70       29.76     16.51 o 
  11  10   1       64.90       37.83     18.73 o 
  11  10   1       64.90       69.94     16.14 o 
  12  10   1       14.07       18.38     14.59 o 
  12  10   1       14.07       40.83     16.07 o 
  13  10   1        7.30       13.23     16.20 o 
  13  10   1        7.30       13.23     14.28 o 
  14  10   1        7.44       26.20     15.25 o 
  14  10   1        7.44       16.65     16.65 o 
   0  11   1     1219.75     1205.67     41.72 o 
   0  11   1     1219.75     1240.80     42.11 o 
   1  11   1      176.28      176.22     19.23 o 
   1  11   1      176.28      170.54     18.43 o 
   2  11   1      633.07      663.75     32.17 o 
   2  11   1      633.07      613.84     31.23 o 
   3  11   1       87.89       80.00     15.14 o 
   3  11   1       87.89       83.60     14.38 o 
   4  11   1       33.87       25.26     10.86 o 
   4  11   1       33.87       35.39     12.26 o 
   5  11   1        2.19       15.94      8.62 o 
   5  11   1        2.19       -2.65     10.13 o 
   6  11   1      113.24      133.93     17.88 o 
   6  11   1      113.24      111.33     16.97 o 
   7  11   1        4.00        1.51     11.12 o 
   7  11   1        4.00       10.49     10.49 o 
   8  11   1       16.27       30.49     13.12 o 
   8  11   1       16.27        0.00     13.01 o 
   9  11   1       76.98       72.28     18.84 o 
   9  11   1       76.98       46.43     18.60 o 
  10  11   1       25.63       24.03     15.13 o 
  10  11   1       25.63       12.93     17.02 o 
  11  11   1        4.55       27.79     15.64 o 
  11  11   1        4.55       11.91     14.61 o 
  12  11   1       17.04        8.55     17.11 o 
  12  11   1       17.04        4.27     15.99 o 
  13  11   1       13.45       27.60     16.91 o 
  13  11   1       13.45        6.89     17.37 o 
   1  12   1       37.70       43.21     11.92 o 
   1  12   1       37.70       50.82     11.92 o 
   2  12   1       81.49       76.31     15.14 o 
   2  12   1       81.49       76.28     14.45 o 
   3  12   1       78.91       94.39     16.23 o 
   3  12   1       78.91       83.78     15.78 o 
   4  12   1      273.77      313.78     23.65 o 
   4  12   1      273.77      261.40     25.92 o 
   5  12   1      157.91      170.49     19.27 o 
   5  12   1      157.91      141.68     20.76 o 
   6  12   1       22.05       25.84     12.80 o 
   6  12   1       22.05       18.25     15.82 o 
   7  12   1       22.56       38.64     12.48 o 
   7  12   1       22.56       17.71     16.18 o 
   8  12   1       35.17       47.97     16.08 o 
   8  12   1       35.17       18.83     15.60 o 
   9  12   1       33.25       25.58     15.71 o 
   9  12   1       33.25       23.77     14.96 o 
  10  12   1       13.45       -1.96     16.46 o 
  10  12   1       13.45       -1.96     14.22 o 
  11  12   1        2.57        8.36     13.23 o 
  11  12   1        2.57      -15.08     15.08 o 
  12  12   1       47.11       44.83     17.65 o 
  12  12   1       47.11       47.09     19.42 o 
  13  12   1        3.60        9.61     12.71 o 
  13  12   1        3.60       26.43     12.95 o 
   0  13   1      157.55      158.56     20.43 o 
   0  13   1      157.55      139.06     19.46 o 
   1  13   1      368.33      406.27     26.44 o 
   1  13   1      368.33      383.72     27.37 o 
   2  13   1      166.94      158.94     21.06 o 
   2  13   1      166.94      173.20     21.53 o 
   3  13   1       13.72       11.64     12.50 o 
   3  13   1       13.72       11.61     11.44 o 
   4  13   1      202.59      212.07     22.25 o 
   4  13   1      202.59      221.20     24.02 o 
   5  13   1       45.61       34.44     15.65 o 
   5  13   1       45.61       59.44     13.45 o 
   6  13   1       13.89       26.22     13.12 o 
   6  13   1       13.89       14.76     14.76 o 
   7  13   1       51.31       57.03     16.66 o 
   7  13   1       51.31       79.55     15.67 o 
   8  13   1      114.53      118.94     20.46 o 
   8  13   1      114.53      135.50     22.58 o 
   9  13   1        9.97       -3.88     14.00 o 
   9  13   1        9.97       -9.72     17.90 o 
  10  13   1        0.91      -17.77     17.77 o 
  10  13   1        0.91       14.48     12.58 o 
  11  13   1        7.90       15.43     18.03 o 
  11  13   1        7.90      -17.65     18.44 o 
  12  13   1       18.10       23.53     21.31 o 
  12  13   1       18.10       11.76     18.08 o 
   1  14   1       35.77       27.50     14.01 o 
   1  14   1       35.77       25.99     16.68 o 
   2  14   1       51.62       63.54     15.11 o 
   2  14   1       51.62       40.28     15.80 o 
   3  14   1       68.57       87.15     15.11 o 
   3  14   1       68.57       69.69     16.15 o 
   4  14   1       93.75      102.87     20.20 o 
   4  14   1       93.75       79.97     19.23 o 
   5  14   1      121.68      103.32     20.81 o 
   5  14   1      121.68      122.02     19.02 o 
   6  14   1      173.79      178.65     24.83 o 
   6  14   1      173.79      129.18     21.75 o 
   7  14   1       45.27       53.79     17.50 o 
   7  14   1       45.27       40.80     17.97 o 
   8  14   1       36.58       35.17     18.53 o 
   8  14   1       36.58       15.65     18.75 o 
   9  14   1       37.75        4.14     18.49 o 
   9  14   1       37.75       35.10     17.41 o 
  10  14   1       17.67        6.57     16.55 o 
  10  14   1       17.67       43.78     14.52 o 
  11  14   1       13.24        4.65     19.20 o 
  11  14   1       13.24        9.31     21.05 o 
   0  15   1       54.82       48.13     18.11 o 
   0  15   1       54.82       49.81     17.26 o 
   1  15   1       87.11       76.69     16.17 o 
   1  15   1       87.11       85.05     17.57 o 
   2  15   1       15.66       23.61     13.92 o 
   2  15   1       15.66       23.61     12.63 o 
   3  15   1        9.30       20.64     11.16 o 
   3  15   1        9.30       10.32     13.32 o 
   4  15   1       19.86      -10.60     16.76 o 
   4  15   1       19.86       -5.30     16.48 o 
   5  15   1        1.96      -16.57     16.57 o 
   5  15   1        1.96      -10.97     12.67 o 
   6  15   1      230.00      230.38     27.26 o 
   6  15   1      230.00      232.43     28.12 o 
   7  15   1       14.82        0.00     18.21 o 
   7  15   1       14.82        7.95     16.63 o 
   8  15   1        8.23       10.43     14.31 o 
   8  15   1        8.23       10.43     13.36 o 
   9  15   1       37.76       19.78     19.78 o 
   9  15   1       37.76       52.73     20.84 o 
  10  15   1       19.41       25.53     16.89 o 
  10  15   1       19.41        2.33     18.12 o 
   1  16   1       59.14       63.43     20.73 o 
   1  16   1       59.14       34.42     17.85 o 
   2  16   1       30.01       32.97     14.87 o 
   2  16   1       30.01       34.80     15.64 o 
   3  16   1        5.78       -9.33     14.56 o 
   3  16   1        5.78       20.51     13.57 o 
   4  16   1       30.17       17.20     15.17 o 
   4  16   1       30.17       32.52     16.79 o 
   5  16   1       11.46       19.71     15.77 o 
   5  16   1       11.46       23.66     16.72 o 
   6  16   1        3.47       18.38     13.70 o 
   6  16   1        3.47        6.14     16.22 o 
   7  16   1       31.90       12.78     18.79 o 
   7  16   1       31.90       19.16     16.08 o 
   8  16   1        3.45       22.26     12.97 o 
   8  16   1        3.45        6.68     14.93 o 
   9  16   1        2.83       30.38     13.01 o 
   9  16   1        2.83       -7.00     16.68 o 
   0  17   1       55.86       66.58     20.15 o 
   0  17   1       55.86       70.48     17.29 o 
   1  17   1        1.68       -3.92     16.42 o 
   1  17   1        1.68        1.96     16.07 o 
   2  17   1       26.60       15.86     17.07 o 
   2  17   1       26.60       15.88     20.23 o 
   3  17   1        2.82        6.05     13.53 o 
   3  17   1        2.82       30.25     16.01 o 
   4  17   1       11.84       14.44     14.44 o 
   4  17   1       11.84       18.57     17.13 o 
   5  17   1       29.82       21.23     20.58 o 
   5  17   1       29.82       25.45     17.99 o 
   6  17   1       12.05       -2.20     20.71 o 
   6  17   1       12.05       -4.40     15.81 o 
   7  17   1       14.04       25.06     17.50 o 
   7  17   1       14.04       -6.83     16.27 o 
   8  17   1       16.40       30.85     17.60 o 
   8  17   1       16.40       38.01     13.85 o 
   1  18   1        1.11       21.24     13.42 o 
   1  18   1        1.11       -2.13     14.56 o 
   2  18   1        3.56      -15.15     15.15 o 
   2  18   1        3.56        0.00     14.84 o 
   3  18   1       19.82       26.09     18.47 o 
   3  18   1       19.82       17.41     16.29 o 
   4  18   1       16.00      -15.56     21.65 o 
   4  18   1       16.00       19.99     17.62 o 
   5  18   1        0.98        6.83     11.85 o 
   5  18   1        0.98        9.11     14.41 o 
   6  18   1        4.20      -21.80     21.80 o 
   6  18   1        4.20       11.76     16.12 o 
   0  19   1       28.44       11.42     22.26 o 
   0  19   1       28.44       61.67     16.31 o 
   1  19   1        1.89        2.28     12.75 o 
   1  19   1        1.89       -9.16     18.03 o 
   2  19   1       40.32       39.26     15.84 o 
   2  19   1       40.32       32.35     21.42 o 
   3  19   1       15.51       16.40     16.40 o 
   3  19   1       15.51       16.40     18.29 o 
   4  19   1        9.06      -11.94     19.54 o 
   4  19   1        9.06       14.33     15.47 o 
   0   0   2     1117.50     1113.44     22.61 o 
   0   2   2     1082.39     1194.26     24.11 o 
   0   2   2     1082.39     1189.30     24.03 o 
   0   4   2     3460.73     3322.47     45.03 o 
   0   4   2     3460.73     3489.61     45.73 o 
   0   6   2     1771.37     1777.58     39.72 o 
   0   6   2     1771.37     1696.40     39.19 o 
   0   8   2     2212.80     2234.52     50.72 o 
   0   8   2     2212.80     2527.46     52.80 o 
   0  10   2       30.70       21.96     10.19 o 
   0  10   2       30.70       20.86     12.37 o 
   0  12   2      110.05       83.77     17.68 o 
   0  12   2      110.05       94.36     15.89 o 
   0  14   2      118.74      129.85     19.26 o 
   0  14   2      118.74      129.91     17.21 o 
   0  16   2       26.67       26.12     14.67 o 
   0  16   2       26.67       33.55     15.82 o 
   0  18   2       85.70       87.02     21.75 o 
   0  18   2       85.70       74.00     22.42 o 
   1  19   2       11.91       14.09     17.26 o 
   2   0   2     2846.84     2820.95     37.88 o 
   4   0   2      312.20      301.21     16.71 o 
   6   0   2     4682.31     4859.29     66.19 o 
   8   0   2     2354.38     2362.40     55.90 o 
  10   0   2      410.38      382.76     27.10 o 
  12   0   2       10.87       11.46     12.15 o 
  14   0   2       11.70       -9.93     14.74 o 
  16   0   2       15.24       23.77     17.15 o 
   1   1   2     2020.90     2160.66     31.63 o 
   1   1   2     2020.90     2044.92     31.04 o 
   2   1   2       67.15       56.19      7.81 o 
   2   1   2       67.15       81.25      8.05 o 
   3   1   2      664.63      678.99     21.37 o 
   3   1   2      664.63      607.36     20.15 o 
   4   1   2       96.50       84.63      9.30 o 
   4   1   2       96.50      100.66     10.27 o 
   5   1   2     4372.31     4861.09     61.42 o 
   5   1   2     4372.30     4811.08     61.97 o 
   6   1   2      122.11      102.79     12.56 o 
   6   1   2      122.11      106.89     12.02 o 
   7   1   2     1218.56     1200.41     38.73 o 
   7   1   2     1218.56     1302.31     39.21 o 
   8   1   2      305.88      300.13     21.81 o 
   8   1   2      305.88      299.12     21.47 o 
   9   1   2      139.48      175.58     17.43 o 
   9   1   2      139.48      151.72     18.32 o 
  10   1   2       89.05       53.39     17.81 o 
  10   1   2       89.05       93.41     15.22 o 
  11   1   2       33.65       25.21     13.02 o 
  11   1   2       33.65       40.06     16.05 o 
  12   1   2       13.56       22.99     14.13 o 
  12   1   2       13.56       31.20     12.82 o 
  13   1   2       90.50       97.86     20.83 o 
  13   1   2       90.50       81.56     20.09 o 
  14   1   2       15.27       -5.97     15.79 o 
  14   1   2       15.27        9.95     16.05 o 
  15   1   2        9.47       17.45     15.43 o 
  15   1   2        9.47       26.18     15.10 o 
  16   1   2        4.45       28.57     16.50 o 
  16   1   2        4.45        2.39     17.67 o 
   1   2   2     6473.65     6085.85     57.37 o 
   1   2   2     6473.64     6398.64     58.14 o 
   2   2   2     4867.37     4946.45     52.75 o 
   2   2   2     4867.37     4586.20     50.65 o 
   3   2   2      389.78      356.57     16.22 o 
   3   2   2      389.78      407.39     17.24 o 
   4   2   2     2364.71     2584.76     42.54 o 
   4   2   2     2364.71     2492.41     41.42 o 
   5   2   2      242.11      235.99     15.16 o 
   5   2   2      242.11      232.42     15.70 o 
   6   2   2       95.86       95.07     11.80 o 
   6   2   2       95.86       73.18     12.94 o 
   7   2   2      278.83      283.44     20.08 o 
   7   2   2      278.83      318.01     20.91 o 
   8   2   2        0.85       15.08      7.63 o 
   8   2   2        0.85        8.62      7.61 o 
   9   2   2        2.03       -2.41      8.73 o 
   9   2   2        2.03        0.00      9.82 o 
  10   2   2      609.88      573.82     33.48 o 
  10   2   2      609.88      638.79     33.31 o 
  11   2   2      116.61      118.44     19.84 o 
  11   2   2      116.61       88.44     15.51 o 
  12   2   2       31.69       39.76     13.47 o 
  12   2   2       31.69        8.27     15.08 o 
  13   2   2       17.54       12.78     12.78 o 
  13   2   2       17.54       18.25     15.92 o 
  14   2   2        0.79        4.01     11.33 o 
  14   2   2        0.79       18.03     13.44 o 
  15   2   2        6.89       -2.20     15.96 o 
  15   2   2        6.89       -2.20     17.69 o 
  16   2   2        7.05       -7.17     19.00 o 
  16   2   2        7.05       11.98     15.34 o 
   1   3   2     4622.45     4811.43     52.07 o 
   1   3   2     4622.45     4426.89     49.98 o 
   2   3   2      337.75      360.47     15.67 o 
   2   3   2      337.75      328.20     15.32 o 
   3   3   2       62.96       53.43      8.67 o 
   3   3   2       62.96       52.87      8.28 o 
   4   3   2      451.28      462.54     21.02 o 
   4   3   2      451.28      462.25     20.41 o 
   5   3   2     1065.93     1045.94     32.45 o 
   5   3   2     1065.93     1032.11     30.98 o 
   6   3   2       81.31       79.41     11.34 o 
   6   3   2       81.31       67.16     10.65 o 
   7   3   2      154.68      187.25     16.49 o 
   7   3   2      154.68      179.31     16.25 o 
   8   3   2      143.04      133.85     15.84 o 
   8   3   2      143.04      122.82     14.48 o 
   9   3   2       47.95       72.90     13.82 o 
   9   3   2       47.95       40.76     11.51 o 
  10   3   2      312.20      325.04     24.87 o 
  10   3   2      312.20      343.06     26.69 o 
  11   3   2      466.56      470.68     32.49 o 
  11   3   2      466.56      452.22     32.69 o 
  12   3   2       81.15       79.01     20.11 o 
  12   3   2       81.15       99.17     18.80 o 
  13   3   2       25.44       20.34     16.23 o 
  13   3   2       25.44       -3.71     16.12 o 
  14   3   2       13.64       10.13     14.76 o 
  14   3   2       13.64        2.03     16.59 o 
  15   3   2        0.53        8.88     11.74 o 
  15   3   2        0.53        0.00     13.29 o 
   1   4   2      897.08      888.11     25.88 o 
   1   4   2      897.08      851.87     25.47 o 
   2   4   2       59.92       32.35      9.04 o 
   2   4   2       59.92       60.46      8.91 o 
   3   4   2     1215.47     1095.46     30.01 o 
   3   4   2     1215.47     1111.66     30.21 o 
   4   4   2      121.84      126.17     11.70 o 
   4   4   2      121.84      118.23     13.02 o 
   5   4   2        5.58        7.33      7.33 o 
   5   4   2        5.58        8.96      7.95 o 
   6   4   2      156.92      169.53     15.03 o 
   6   4   2      156.92      160.27     13.86 o 
   7   4   2      344.57      358.60     22.54 o 
   7   4   2      344.57      323.80     20.83 o 
   8   4   2      144.07      131.60     16.61 o 
   8   4   2      144.07      160.15     15.69 o 
   9   4   2      125.78      120.84     16.44 o 
   9   4   2      125.78       97.98     15.83 o 
  10   4   2        0.25        5.64     10.15 o 
  10   4   2        0.25       -1.40     11.35 o 
  11   4   2       24.98       15.56     11.85 o 
  11   4   2       24.98        6.23     15.56 o 
  12   4   2       34.15       63.38     15.24 o 
  12   4   2       34.15       34.26     15.88 o 
  13   4   2       27.98       47.02     13.94 o 
  13   4   2       27.98       13.17     16.72 o 
  14   4   2        5.41       26.78     12.52 o 
  14   4   2        5.41       16.46     16.20 o 
  15   4   2        1.89      -15.73     15.73 o 
  15   4   2        1.89        2.24     16.68 o 
   1   5   2      446.23      449.40     19.33 o 
   1   5   2      446.23      495.87     20.22 o 
   2   5   2      498.16      515.11     21.23 o 
   2   5   2      498.17      485.01     20.99 o 
   3   5   2      759.03      681.35     25.32 o 
   3   5   2      759.03      681.52     25.17 o 
   4   5   2      320.78      328.99     18.94 o 
   4   5   2      320.78      332.43     19.89 o 
   5   5   2      705.72      660.31     26.32 o 
   5   5   2      705.72      663.42     27.17 o 
   6   5   2      149.40      127.91     15.20 o 
   6   5   2      149.40      131.88     15.32 o 
   7   5   2      297.11      291.90     21.62 o 
   7   5   2      297.11      299.62     21.01 o 
   8   5   2       84.14       73.87     14.40 o 
   8   5   2       84.14       69.07     13.26 o 
   9   5   2      368.18      346.03     24.56 o 
   9   5   2      368.18      319.80     25.97 o 
  10   5   2       68.10       81.38     14.38 o 
  10   5   2       68.10       69.78     16.32 o 
  11   5   2       82.28      116.74     16.69 o 
  11   5   2       82.28       78.41     17.59 o 
  12   5   2      138.27      131.80     19.50 o 
  12   5   2      138.27      115.93     22.37 o 
  13   5   2       23.66      -20.34     20.34 o 
  13   5   2       23.66        1.92     16.42 o 
  14   5   2       34.85       58.83     15.15 o 
  14   5   2       34.85       58.81     17.56 o 
  15   5   2        0.92       16.03     15.02 o 
  15   5   2        0.92       -2.28     13.55 o 
   1   6   2      580.60      562.56     23.68 o 
   1   6   2      580.60      589.07     23.70 o 
   2   6   2      918.96      951.88     30.07 o 
   2   6   2      918.97      839.82     28.37 o 
   3   6   2      538.99      559.01     24.00 o 
   3   6   2      538.99      541.70     23.78 o 
   4   6   2      508.82      465.78     22.61 o 
   4   6   2      508.82      493.03     23.71 o 
   5   6   2     1503.94     1516.40     40.80 o 
   5   6   2     1503.94     1514.66     41.21 o 
   6   6   2      138.77      116.61     15.13 o 
   6   6   2      138.77      142.51     16.21 o 
   7   6   2        3.29       -4.55      9.35 o 
   7   6   2        3.29        0.00      7.35 o 
   8   6   2      125.26      104.94     14.99 o 
   8   6   2      125.26      134.84     15.90 o 
   9   6   2       67.31       59.02     13.52 o 
   9   6   2       67.31       39.80     13.80 o 
  10   6   2       66.64       55.75     15.74 o 
  10   6   2       66.64       84.42     13.97 o 
  11   6   2       25.61       34.67     13.70 o 
  11   6   2       25.61       37.99     15.58 o 
  12   6   2       56.10       45.18     14.12 o 
  12   6   2       56.10       70.46     17.42 o 
  13   6   2       30.55       17.76     16.40 o 
  13   6   2       30.55       13.81     16.85 o 
  14   6   2       29.51       38.72     15.79 o 
  14   6   2       29.51        8.60     19.46 o 
  15   6   2        0.04       21.05     12.15 o 
  15   6   2        0.04        9.35     15.86 o 
   1   7   2      287.15      303.25     18.32 o 
   1   7   2      287.15      274.74     17.33 o 
   2   7   2      314.79      352.35     19.26 o 
   2   7   2      314.79      365.44     19.09 o 
   3   7   2      389.02      361.82     21.22 o 
   3   7   2      389.02      369.16     20.38 o 
   4   7   2      323.00      329.00     20.16 o 
   4   7   2      323.00      319.85     20.21 o 
   5   7   2      163.68      147.33     16.73 o 
   5   7   2      163.67      212.52     17.94 o 
   6   7   2       48.55       24.27     10.35 o 
   6   7   2       48.55       47.42     11.51 o 
   7   7   2      377.74      404.62     25.93 o 
   7   7   2      377.74      379.01     24.98 o 
   8   7   2        3.25       -2.63     10.51 o 
   8   7   2        3.25       21.03      9.48 o 
   9   7   2       74.95       47.43     15.54 o 
   9   7   2       74.95       34.47     15.33 o 
  10   7   2      101.67      111.50     16.69 o 
  10   7   2      101.67       86.32     18.09 o 
  11   7   2       53.59       59.96     19.61 o 
  11   7   2       53.59       61.64     15.69 o 
  12   7   2      219.75      218.80     26.91 o 
  12   7   2      219.75      226.16     29.03 o 
  13   7   2        1.28        8.12     14.65 o 
  13   7   2        1.28      -15.34     15.34 o 
  14   7   2       12.47       11.03     19.37 o 
  14   7   2       12.47      -11.05     16.37 o 
  15   7   2        5.45       21.57     13.77 o 
  15   7   2        5.45       -4.80     16.27 o 
   1   8   2     1280.18     1316.65     37.82 o 
   1   8   2     1280.18     1450.36     39.55 o 
   2   8   2      674.20      689.31     28.49 o 
   2   8   2      674.20      688.79     27.53 o 
   3   8   2      470.26      512.42     24.77 o 
   3   8   2      470.27      420.50     23.60 o 
   4   8   2     1383.82     1376.99     42.20 o 
   4   8   2     1383.82     1474.06     43.86 o 
   5   8   2       22.59        7.69     10.82 o 
   5   8   2       22.59        4.40      9.57 o 
   6   8   2      139.46      136.29     16.72 o 
   6   8   2      139.46      119.62     16.38 o 
   7   8   2       30.16       55.04     12.61 o 
   7   8   2       30.16       40.99     12.67 o 
   8   8   2      342.53      270.23     24.68 o 
   8   8   2      342.53      313.63     25.44 o 
   9   8   2      101.25       83.10     18.93 o 
   9   8   2      101.25      105.68     19.10 o 
  10   8   2      195.82      172.44     24.30 o 
  10   8   2      195.82      170.91     22.53 o 
  11   8   2       25.47       48.12     14.14 o 
  11   8   2       25.47       21.40     16.33 o 
  12   8   2       52.30       15.50     18.58 o 
  12   8   2       52.30       58.08     18.97 o 
  13   8   2        7.09       12.60     17.06 o 
  13   8   2        7.09       21.01     14.24 o 
  14   8   2        7.61       11.38     15.62 o 
  14   8   2        7.61       -4.55     18.21 o 
   1   9   2      440.88      480.56     25.19 o 
   1   9   2      440.88      444.11     23.83 o 
   2   9   2       92.09       84.11     13.46 o 
   2   9   2       92.09      106.61     12.64 o 
   3   9   2      311.24      267.02     20.37 o 
   3   9   2      311.24      312.13     21.69 o 
   4   9   2       40.58       26.88     11.64 o 
   4   9   2       40.58       38.11     11.53 o 
   5   9   2      190.12      207.39     20.23 o 
   5   9   2      190.12      189.36     17.62 o 
   6   9   2      148.67      151.57     17.89 o 
   6   9   2      148.67      148.92     17.22 o 
   7   9   2       55.14       41.02     14.98 o 
   7   9   2       55.14       61.48     15.52 o 
   8   9   2      299.42      290.76     27.26 o 
   8   9   2      299.42      280.63     27.48 o 
   9   9   2      135.99      130.62     20.15 o 
   9   9   2      135.99      163.97     19.95 o 
  10   9   2      214.84      230.83     24.73 o 
  10   9   2      214.84      208.58     24.32 o 
  11   9   2       72.98       55.89     19.36 o 
  11   9   2       72.98       85.64     18.62 o 
  12   9   2       24.46       50.36     17.91 o 
  12   9   2       24.46       46.31     13.81 o 
  13   9   2       24.09       19.59     19.59 o 
  13   9   2       24.09       13.08     19.24 o 
  14   9   2        0.29       16.46     13.10 o 
  14   9   2        0.29        0.00     16.31 o 
   1  10   2      412.84      406.40     24.48 o 
   1  10   2      412.84      470.01     27.42 o 
   2  10   2      222.30      229.85     19.37 o 
   2  10   2      222.30      250.05     19.37 o 
   3  10   2       11.79        7.00      9.91 o 
   3  10   2       11.79       14.03     10.32 o 
   4  10   2      441.65      471.92     28.20 o 
   4  10   2      441.65      507.82     28.65 o 
   5  10   2       80.81       97.89     16.30 o 
   5  10   2       80.81       72.19     16.52 o 
   6  10   2      999.58     1066.52     43.91 o 
   6  10   2      999.58     1031.48     44.43 o 
   7  10   2        2.75       16.07     10.02 o 
   7  10   2        2.75       -1.47     10.62 o 
   8  10   2       61.13       42.25     17.35 o 
   8  10   2       61.13       75.16     16.73 o 
   9  10   2        9.59       11.76     11.76 o 
   9  10   2        9.59       10.08     12.35 o 
  10  10   2       43.05       72.41     15.15 o 
  10  10   2       43.05       47.02     14.25 o 
  11  10   2        8.41       -1.94     15.71 o 
  11  10   2        8.41        0.00     12.63 o 
  12  10   2       14.73       -2.09     15.28 o 
  12  10   2       14.73        0.00     17.06 o 
  13  10   2        8.86       -9.05     17.82 o 
  13  10   2        8.86       -6.79     17.09 o 
   1  11   2        4.06        9.74      9.11 o 
   1  11   2        4.06        2.43     10.90 o 
   2  11   2       51.84       54.56     11.90 o 
   2  11   2       51.84       39.70      9.76 o 
   3  11   2      111.29      120.20     16.18 o 
   3  11   2      111.29      111.16     17.56 o 
   4  11   2        2.56       13.29     11.12 o 
   4  11   2        2.56        9.29      9.29 o 
   5  11   2      321.76      307.47     25.30 o 
   5  11   2      321.76      311.43     23.99 o 
   6  11   2      103.66      128.13     19.93 o 
   6  11   2      103.66       98.59     19.13 o 
   7  11   2      133.87      114.14     18.83 o 
   7  11   2      133.87      145.31     20.79 o 
   8  11   2       33.65       53.29     13.73 o 
   8  11   2       33.65       34.95     12.56 o 
   9  11   2       23.93      -15.32     15.32 o 
   9  11   2       23.93       30.23     12.95 o 
  10  11   2        5.90       17.15     15.12 o 
  10  11   2        5.90      -13.36     17.37 o 
  11  11   2       20.37       40.90     13.55 o 
  11  11   2       20.37       30.68     14.61 o 
  12  11   2       18.34       24.15     15.06 o 
  12  11   2       18.34       13.16     14.22 o 
  13  11   2        7.09       18.85     16.65 o 
  13  11   2        7.09      -16.50     19.00 o 
   1  12   2      167.59      163.09     19.74 o 
   1  12   2      167.59      164.52     21.86 o 
   2  12   2       11.22        5.43     11.35 o 
   2  12   2       11.22       27.13     12.58 o 
   3  12   2       46.52       36.23     12.46 o 
   3  12   2       46.52       18.10     14.55 o 
   4  12   2       24.70       30.30     14.35 o 
   4  12   2       24.70       12.97     13.90 o 
   5  12   2       82.50       84.41     16.23 o 
   5  12   2       82.50       76.82     16.30 o 
   6  12   2      245.45      239.25     24.29 o 
   6  12   2      245.44      264.81     27.70 o 
   7  12   2      182.51      236.02     23.73 o 
   7  12   2      182.51      157.23     24.12 o 
   8  12   2       52.33       38.99     18.26 o 
   8  12   2       52.33       42.57     20.37 o 
   9  12   2       41.79       47.17     15.45 o 
   9  12   2       41.79       49.03     14.85 o 
  10  12   2        1.38       14.09     11.20 o 
  10  12   2        1.38       -8.04     14.22 o 
  11  12   2       15.63       27.95     15.94 o 
  11  12   2       15.63       60.16     14.57 o 
  12  12   2        3.14       11.48     12.37 o 
  12  12   2        3.14       20.70     14.37 o 
   1  13   2      661.81      654.38     34.53 o 
   1  13   2      661.81      632.73     35.93 o 
   2  13   2       24.37       25.17     15.32 o 
   2  13   2       24.37       38.46     12.74 o 
   3  13   2       25.02       27.26     14.37 o 
   3  13   2       25.02       12.13     13.04 o 
   4  13   2       70.78       89.20     14.59 o 
   4  13   2       70.78       57.86     13.37 o 
   5  13   2       18.48       14.63     12.91 o 
   5  13   2       18.48       27.64     15.86 o 
   6  13   2       18.93       32.32     14.54 o 
   6  13   2       18.93       18.70     15.49 o 
   7  13   2       15.45       25.02     11.85 o 
   7  13   2       15.45       10.73     15.17 o 
   8  13   2       25.08       32.08     15.21 o 
   8  13   2       25.08        7.56     12.82 o 
   9  13   2        8.14        0.00     14.72 o 
   9  13   2        8.14       30.01     14.28 o 
  10  13   2        3.58       -4.24     14.41 o 
  10  13   2        3.58       -2.13     17.92 o 
  11  13   2        0.38      -17.21     17.21 o 
  11  13   2        0.38        4.52     15.02 o 
   1  14   2      142.69      154.38     23.45 o 
   1  14   2      142.69       66.80     25.26 o 
   2  14   2       49.77       54.74     14.57 o 
   2  14   2       49.77       58.00     15.78 o 
   3  14   2      143.95      146.44     19.26 o 
   3  14   2      143.95      153.12     22.28 o 
   4  14   2       30.70       13.53     17.24 o 
   4  14   2       30.70       28.77     15.97 o 
   5  14   2        9.45       24.52     13.12 o 
   5  14   2        9.45        5.26     13.23 o 
   6  14   2      107.36      126.18     23.48 o 
   6  14   2      107.36       98.67     21.45 o 
   7  14   2       29.96       24.87     13.38 o 
   7  14   2       29.96       22.97     17.54 o 
   8  14   2        8.51       42.25     14.37 o 
   8  14   2        8.51        0.00     17.77 o 
   9  14   2        0.18       10.62     14.56 o 
   9  14   2        0.18      -12.75     13.77 o 
  10  14   2        6.92       26.97     15.58 o 
  10  14   2        6.92       15.73     14.74 o 
  11  14   2       14.79       40.53     14.11 o 
  11  14   2       14.79       16.68     14.50 o 
   1  15   2      195.35      236.95     24.28 o 
   1  15   2      195.35      224.71     26.99 o 
   2  15   2       33.88       40.17     15.90 o 
   2  15   2       33.88       24.46     15.04 o 
   3  15   2      266.12      273.04     29.17 o 
   3  15   2      266.12      244.33     24.65 o 
   4  15   2       99.32       62.20     20.85 o 
   4  15   2       99.32      137.10     18.74 o 
   5  15   2       63.67       50.95     16.98 o 
   5  15   2       63.67       60.44     19.81 o 
   6  15   2       83.35       88.30     20.67 o 
   6  15   2       83.35       94.12     23.02 o 
   7  15   2        4.27        2.05     16.76 o 
   7  15   2        4.27       -4.09     19.17 o 
   8  15   2       10.95       32.15     14.37 o 
   8  15   2       10.95       25.75     14.87 o 
   9  15   2       15.82       24.82     19.80 o 
   9  15   2       15.82       38.33     19.00 o 
  10  15   2        6.22        0.00     18.42 o 
  10  15   2        6.22      -20.45     20.45 o 
   1  16   2       71.51       91.68     16.64 o 
   1  16   2       71.51       58.03     18.99 o 
   2  16   2       95.23       64.33     19.49 o 
   2  16   2       95.23       85.12     20.98 o 
   3  16   2        1.54      -15.04     15.04 o 
   3  16   2        1.54        1.92     13.46 o 
   4  16   2        1.89      -15.75     16.48 o 
   4  16   2        1.89      -20.19     20.19 o 
   5  16   2       12.43        4.05     15.99 o 
   5  16   2       12.43       22.32     13.92 o 
   6  16   2        1.45        0.00     16.27 o 
   6  16   2        1.45      -19.84     19.84 o 
   7  16   2        1.95      -16.65     16.65 o 
   7  16   2        1.95       21.87     13.83 o 
   8  16   2        1.95       -6.85     16.31 o 
   8  16   2        1.95        4.57     11.63 o 
   9  16   2       11.44        0.00     19.46 o 
   9  16   2       11.44      -20.30     20.30 o 
   1  17   2       82.92       78.94     23.52 o 
   1  17   2       82.92      123.39     21.69 o 
   2  17   2        1.41      -10.21     14.31 o 
   2  17   2        1.41        4.07     14.43 o 
   3  17   2       12.89        6.23     17.97 o 
   3  17   2       12.89       14.52     17.00 o 
   4  17   2       30.13       53.01     17.35 o 
   4  17   2       30.13        6.36     19.09 o 
   5  17   2       49.84       74.16     17.46 o 
   5  17   2       49.84       67.56     17.03 o 
   6  17   2       16.81       29.26     14.76 o 
   6  17   2       16.81       24.78     16.40 o 
   7  17   2        4.56       -2.33     14.95 o 
   7  17   2        4.56        4.68     15.49 o 
   1  18   2        3.38       30.55     14.48 o 
   1  18   2        3.38       -6.55     15.58 o 
   2  18   2        2.51       -2.20     14.09 o 
   2  18   2        2.51       13.21     17.04 o 
   3  18   2        8.01      -16.12     16.12 o 
   3  18   2        8.01        0.00     15.47 o 
   4  18   2       10.96       11.40     16.59 o 
   4  18   2       10.96       -2.28     17.49 o 
   5  18   2        6.32       14.03     17.17 o 
   5  18   2        6.32      -17.02     17.02 o 
   1  19   2       11.91       21.14     18.64 o 
   2  19   2       13.91       33.16     18.64 o 
   2  19   2       13.91      -18.94     20.64 o 
   3  19   2        6.25       -2.39     18.42 o 
   3  19   2        6.25       52.81     17.30 o 
  14   0   3        1.08       22.92     16.01 o 
  13   1   3       65.20       89.80     18.02 o 
  13   1   3       65.20       28.67     17.83 o 
  14   1   3        2.48        6.27     14.00 o 
  14   1   3        2.48      -15.90     15.90 o 
  15   1   3        1.25       20.49     14.22 o 
  15   1   3        1.25        9.11     12.04 o 
  13   2   3       11.14       13.47     13.47 o 
  13   2   3       11.14        1.92     14.26 o 
  14   2   3        4.02       18.92     15.02 o 
  14   2   3        4.02       -8.40     14.87 o 
  15   2   3        2.03       -6.87     16.35 o 
  15   2   3        2.03       11.44     12.32 o 
  13   3   3       67.50       50.63     19.87 o 
  13   3   3       67.50       72.06     19.18 o 
  14   3   3        3.75        2.13     15.75 o 
  14   3   3        3.75        4.24     17.52 o 
  15   3   3        8.30       11.57     14.80 o 
  15   3   3        8.30       32.38     15.34 o 
  13   4   3       41.35       51.46     15.58 o 
  13   4   3       41.35       71.25     18.77 o 
  14   4   3        6.97       -2.15     16.57 o 
  14   4   3        6.97       10.77     17.39 o 
  15   4   3        7.83        0.00     19.05 o 
  15   4   3        7.83        2.35     13.06 o 
  13   5   3       34.70       30.32     21.85 o 
  13   5   3       34.70       26.27     21.66 o 
  14   5   3        4.50       21.98     13.90 o 
  14   5   3        4.50       10.99     17.71 o 
  15   5   3       33.87       62.00     19.65 o 
  15   5   3       33.87       14.31     23.38 o 
  13   6   3       92.52      120.10     23.61 o 
  13   6   3       92.52      120.17     24.68 o 
  14   6   3       11.37       42.68     14.74 o 
  14   6   3       11.37       15.73     16.65 o 
  13   7   3       84.46       80.97     24.10 o 
  13   7   3       84.46      108.62     21.19 o 
  14   7   3        1.91      -18.44     19.28 o 
  14   7   3        1.91      -11.53     19.69 o 
  13   8   3       11.53      -17.58     18.38 o 
  13   8   3       11.53      -15.38     15.99 o 
  14   8   3       10.21       -4.74     18.96 o 
  14   8   3       10.21      -11.87     15.56 o 
  13   9   3       20.65        6.81     18.03 o 
  13   9   3       20.65       18.21     17.02 o 
  13  10   3        9.86       -4.72     17.97 o 
   2   0   3     1609.74     1191.65     32.00 o 
   4   0   3      994.85     1041.20     31.56 o 
   6   0   3       23.91       24.61      9.93 o 
   8   0   3      297.45      306.55     22.93 o 
  10   0   3       13.00       -2.87     10.34 o 
  12   0   3       54.66       83.45     21.70 o 
   0   1   3      641.56      677.95     22.96 o 
   0   1   3      641.56      531.96     20.78 o 
   1   1   3     2020.93     2014.13     36.36 o 
   1   1   3     2020.93     1817.96     34.59 o 
   2   1   3      898.40      735.95     24.25 o 
   2   1   3      898.40      776.97     25.43 o 
   3   1   3      775.97      728.15     25.79 o 
   3   1   3      775.97      667.93     25.44 o 
   4   1   3      214.45      211.30     14.50 o 
   4   1   3      214.45      178.84     14.14 o 
   5   1   3     1465.69     1522.81     42.00 o 
   5   1   3     1465.69     1523.38     41.17 o 
   6   1   3      323.27      331.73     20.92 o 
   6   1   3      323.27      331.67     20.25 o 
   7   1   3      291.41      295.44     20.06 o 
   7   1   3      291.41      284.76     20.10 o 
   8   1   3      118.48      142.48     16.87 o 
   8   1   3      118.48      150.74     15.90 o 
   9   1   3      155.72      163.10     19.40 o 
   9   1   3      155.72      168.34     18.77 o 
  10   1   3       18.83       18.70      9.44 o 
  10   1   3       18.83        8.64     12.22 o 
  11   1   3       46.33       33.32     13.73 o 
  11   1   3       46.33       61.88     11.98 o 
  12   1   3        7.17        5.24     11.70 o 
  12   1   3        7.17       -5.24     14.48 o 
   1   2   3     1779.92     1893.46     35.81 o 
   1   2   3     1779.92     1693.77     37.03 o 
   2   2   3      577.26      462.52     20.17 o 
   2   2   3      577.26      562.33     20.89 o 
   3   2   3     1602.02     1590.38     38.89 o 
   3   2   3     1602.03     1543.14     37.83 o 
   4   2   3      371.59      345.48     20.47 o 
   4   2   3      371.59      385.13     20.60 o 
   5   2   3       36.93       45.50     10.65 o 
   5   2   3       36.93       56.86     10.45 o 
   6   2   3      292.17      291.88     19.35 o 
   6   2   3      292.17      302.69     20.07 o 
   7   2   3      684.31      639.72     30.31 o 
   7   2   3      684.31      637.34     31.18 o 
   8   2   3      117.28       84.73     15.42 o 
   8   2   3      117.28       93.10     15.75 o 
   9   2   3        5.92       -3.96      9.95 o 
   9   2   3        5.92       -7.91     10.21 o 
  10   2   3       14.19       20.36     10.28 o 
  10   2   3       14.19       29.09     12.52 o 
  11   2   3        1.39       14.39     10.00 o 
  11   2   3        1.39      -13.10     13.10 o 
  12   2   3       31.92       26.35     17.48 o 
  12   2   3       31.92       26.35     14.59 o 
   0   3   3      190.88      197.54     16.21 o 
   0   3   3      190.88      208.09     16.17 o 
   1   3   3     1231.73     1262.09     33.10 o 
   1   3   3     1231.73     1143.40     31.72 o 
   2   3   3      729.99      663.12     24.61 o 
   2   3   3      729.99      688.63     24.64 o 
   3   3   3      298.79      329.57     21.67 o 
   3   3   3      298.79      299.70     20.80 o 
   4   3   3       17.08       31.31      7.37 o 
   4   3   3       17.08       21.44      7.09 o 
   5   3   3      122.82      142.36     14.24 o 
   5   3   3      122.82      112.38     12.08 o 
   6   3   3       98.95       61.99     14.97 o 
   6   3   3       98.95      105.93     15.98 o 
   7   3   3      140.05      156.91     16.16 o 
   7   3   3      140.05      152.43     15.06 o 
   8   3   3       44.27       40.22     10.13 o 
   8   3   3       44.27       35.33      9.83 o 
   9   3   3       53.88       40.33     12.33 o 
   9   3   3       53.88       68.52     12.95 o 
  10   3   3       62.92       93.19     13.32 o 
  10   3   3       62.92       72.49     15.46 o 
  11   3   3        9.55        4.87     12.88 o 
  11   3   3        9.55        8.12     10.41 o 
  12   3   3       28.24       24.93     15.32 o 
  12   3   3       28.24       14.24     14.01 o 
   1   4   3      849.05      852.52     28.56 o 
   1   4   3      849.06      840.90     28.00 o 
   2   4   3       37.64       43.85      8.43 o 
   2   4   3       37.64       39.34      7.57 o 
   3   4   3     1468.52     1445.02     38.07 o 
   3   4   3     1468.52     1474.02     38.71 o 
   4   4   3      259.51      253.52     17.15 o 
   4   4   3      259.51      232.77     17.40 o 
   5   4   3      736.73      783.55     30.23 o 
   5   4   3      736.73      812.73     31.31 o 
   6   4   3      119.16      116.41     14.33 o 
   6   4   3      119.16      131.02     15.06 o 
   7   4   3       17.72       23.96     10.26 o 
   7   4   3       17.72       21.68      8.47 o 
   8   4   3       52.31       56.45     13.92 o 
   8   4   3       52.31       53.97     14.14 o 
   9   4   3      133.74      118.71     17.67 o 
   9   4   3      133.74      110.38     17.34 o 
  10   4   3        9.78        0.00     11.12 o 
  10   4   3        9.78       19.67     11.81 o 
  11   4   3       52.74       64.66     15.48 o 
  11   4   3       52.74       39.79     16.75 o 
  12   4   3       74.48       79.78     18.50 o 
  12   4   3       74.48       88.88     18.93 o 
   0   5   3     5395.33     5657.74     69.38 o 
   0   5   3     5395.32     5924.79     70.93 o 
   1   5   3      684.47      624.19     26.49 o 
   1   5   3      684.47      740.91     27.16 o 
   2   5   3     1016.38      923.35     31.00 o 
   2   5   3     1016.38      976.30     31.78 o 
   3   5   3       11.38       18.10      7.46 o 
   3   5   3       11.38       24.99      8.12 o 
   4   5   3       41.90       36.95      9.76 o 
   4   5   3       41.90       34.19     10.41 o 
   5   5   3       97.97       98.08     13.05 o 
   5   5   3       97.97       90.01     13.42 o 
   6   5   3       68.52       65.31     11.92 o 
   6   5   3       68.52       59.92     12.27 o 
   7   5   3      116.92      111.84     12.92 o 
   7   5   3      116.92      125.00     15.29 o 
   8   5   3       84.87      101.49     14.25 o 
   8   5   3       84.87       48.17     13.22 o 
   9   5   3      151.65      126.77     20.00 o 
   9   5   3      151.65      152.49     19.37 o 
  10   5   3      220.34      222.87     22.86 o 
  10   5   3      220.34      274.41     23.03 o 
  11   5   3      218.22      216.19     25.77 o 
  11   5   3      218.22      224.80     25.70 o 
  12   5   3       17.16       22.26     14.37 o 
  12   5   3       17.16       12.97     13.75 o 
   1   6   3     5745.13     5933.88     75.16 o 
   1   6   3     5745.13     6262.02     77.57 o 
   2   6   3      288.13      284.21     19.38 o 
   2   6   3      288.13      299.57     20.09 o 
   3   6   3      336.00      333.16     20.25 o 
   3   6   3      336.00      288.13     19.97 o 
   4   6   3       81.35       80.07     12.70 o 
   4   6   3       81.35       80.14     13.39 o 
   5   6   3      479.27      483.25     24.85 o 
   5   6   3      479.27      465.46     26.10 o 
   6   6   3      302.62      309.83     22.89 o 
   6   6   3      302.62      281.99     21.81 o 
   7   6   3      265.04      256.03     21.88 o 
   7   6   3      265.04      289.97     20.91 o 
   8   6   3       28.38       21.70     12.28 o 
   8   6   3       28.38       13.58     11.83 o 
   9   6   3      133.16      152.22     17.43 o 
   9   6   3      133.16       94.65     19.39 o 
  10   6   3       43.18       78.81     14.83 o 
  10   6   3       43.18       27.37     15.69 o 
  11   6   3      336.65      282.77     28.49 o 
  11   6   3      336.65      291.39     30.31 o 
  12   6   3        6.08       11.44     14.76 o 
  12   6   3        6.08       19.05     14.50 o 
   0   7   3     3554.30     3429.86     62.67 o 
   0   7   3     3554.31     3455.08     59.06 o 
   1   7   3       32.61       30.97     11.14 o 
   1   7   3       32.61       37.50     11.64 o 
   2   7   3      224.84      214.49     18.64 o 
   2   7   3      224.84      245.17     17.74 o 
   3   7   3       59.58       73.43     12.85 o 
   3   7   3       59.58       61.29     12.59 o 
   4   7   3      204.73      232.90     16.97 o 
   4   7   3      204.73      234.20     19.11 o 
   5   7   3      104.75       83.92     15.79 o 
   5   7   3      104.75      128.03     14.90 o 
   6   7   3      592.58      551.67     30.28 o 
   6   7   3      592.58      547.23     30.80 o 
   7   7   3      111.12      116.89     16.02 o 
   7   7   3      111.12       95.95     19.37 o 
   8   7   3       48.80       58.28     13.86 o 
   8   7   3       48.80       35.52     13.10 o 
   9   7   3        9.52      -10.77     14.52 o 
   9   7   3        9.52        6.16     12.30 o 
  10   7   3       49.45       65.17     14.48 o 
  10   7   3       49.45       35.07     17.11 o 
  11   7   3       44.87       65.26     14.72 o 
  11   7   3       44.87       47.11     20.02 o 
  12   7   3       20.09       19.65     16.44 o 
  12   7   3       20.09       55.01     14.95 o 
   1   8   3       95.70       48.23     13.50 o 
   1   8   3       95.70       74.82     12.85 o 
   2   8   3      158.26      127.06     16.30 o 
   2   8   3      158.26      126.14     16.49 o 
   3   8   3      560.63      524.51     27.73 o 
   3   8   3      560.63      589.66     28.38 o 
   4   8   3      194.28      187.79     17.14 o 
   4   8   3      194.28      230.36     18.72 o 
   5   8   3        6.87       -2.43     11.76 o 
   5   8   3        6.87        2.41      8.58 o 
   6   8   3      145.83      155.51     20.32 o 
   6   8   3      145.83      141.12     17.71 o 
   7   8   3       27.23       37.45     11.53 o 
   7   8   3       27.23       15.28     13.53 o 
   8   8   3      210.15      193.11     23.33 o 
   8   8   3      210.15      197.45     21.04 o 
   9   8   3       47.45       32.22     13.30 o 
   9   8   3       47.45       43.54     12.80 o 
  10   8   3       37.29       26.12     17.33 o 
  10   8   3       37.29       20.88     14.14 o 
  11   8   3      101.14      107.35     21.88 o 
  11   8   3      101.14      112.91     22.10 o 
  12   8   3       67.54       38.65     16.64 o 
  12   8   3       67.54       59.02     19.83 o 
   0   9   3       55.79       50.01     14.79 o 
   0   9   3       55.79       31.11     15.07 o 
   1   9   3       35.52       27.97     10.67 o 
   1   9   3       35.52       48.08      8.73 o 
   2   9   3      237.36      193.51     18.64 o 
   2   9   3      237.36      224.23     18.51 o 
   3   9   3      263.27      233.00     21.06 o 
   3   9   3      263.27      261.61     22.06 o 
   4   9   3      318.54      348.94     23.67 o 
   4   9   3      318.54      347.37     24.38 o 
   5   9   3       38.34       41.62     10.73 o 
   5   9   3       38.34       38.97     12.33 o 
   6   9   3       73.34       71.73     14.98 o 
   6   9   3       73.34       26.24     16.97 o 
   7   9   3      252.94      257.93     23.99 o 
   7   9   3      252.94      295.03     25.11 o 
   8   9   3      318.27      292.16     27.31 o 
   8   9   3      318.27      259.19     26.36 o 
   9   9   3       65.30       98.21     19.74 o 
   9   9   3       65.30       82.90     16.66 o 
  10   9   3        5.71       10.92     14.78 o 
  10   9   3        5.71        0.00     16.07 o 
  11   9   3       15.96       35.27     15.92 o 
  11   9   3       15.96       29.41     17.65 o 
  12   9   3        8.87       -6.33     18.29 o 
  12   9   3        8.87        0.00     17.15 o 
   1  10   3      263.80      300.84     21.80 o 
   1  10   3      263.80      260.27     20.41 o 
   2  10   3        5.79        0.00      9.63 o 
   2  10   3        5.79        3.73      8.32 o 
   3  10   3      117.64      133.08     18.10 o 
   3  10   3      117.64      124.24     16.65 o 
   4  10   3       13.35        3.99     11.03 o 
   4  10   3       13.35      -10.64     12.91 o 
   5  10   3      121.27       69.77     18.51 o 
   5  10   3      121.27      115.93     16.69 o 
   6  10   3      114.14      134.08     18.46 o 
   6  10   3      114.14      117.97     18.53 o 
   7  10   3       70.44       57.84     13.90 o 
   7  10   3       70.44       71.98     16.10 o 
   8  10   3        4.51       11.66     12.35 o 
   8  10   3        4.51       21.67     13.01 o 
   9  10   3       23.68       28.49     12.84 o 
   9  10   3       23.68       26.72     14.14 o 
  10  10   3       64.37       74.47     18.99 o 
  10  10   3       64.37      101.11     18.00 o 
  11  10   3       64.62       49.12     18.08 o 
  11  10   3       64.62       71.69     17.26 o 
  12  10   3       24.61       15.38     15.38 o 
  12  10   3       24.61       41.74     14.39 o 
  13  10   3        9.86       28.31     17.34 o 
   0  11   3      346.90      410.55     26.68 o 
   0  11   3      346.90      344.08     25.18 o 
   1  11   3       19.28       21.22     10.60 o 
   1  11   3       19.28       21.25     12.02 o 
   2  11   3      701.67      689.89     34.83 o 
   2  11   3      701.67      674.36     34.51 o 
   3  11   3       80.50       59.59     15.24 o 
   3  11   3       80.50       78.93     16.08 o 
   4  11   3      190.44      185.41     20.68 o 
   4  11   3      190.44      195.29     20.72 o 
   5  11   3      105.95      137.97     17.75 o 
   5  11   3      105.95      124.34     19.02 o 
   6  11   3      441.62      453.62     32.11 o 
   6  11   3      441.62      426.35     30.71 o 
   7  11   3      112.13       91.50     20.44 o 
   7  11   3      112.13      106.57     18.98 o 
   8  11   3       60.24       67.05     16.92 o 
   8  11   3       60.24       70.63     19.18 o 
   9  11   3       11.53        0.00     15.28 o 
   9  11   3       11.53       35.68     13.14 o 
  10  11   3       63.21       38.11     16.42 o 
  10  11   3       63.21       38.09     19.12 o 
  11  11   3        0.94        6.42     14.37 o 
  11  11   3        0.94       27.83     15.88 o 
  12  11   3        1.33       18.33     14.11 o 
  12  11   3        1.33      -19.84     19.84 o 
   1  12   3      119.00      116.79     19.82 o 
   1  12   3      119.00      137.10     17.97 o 
   2  12   3       82.68       93.61     15.48 o 
   2  12   3       82.68       60.02     16.75 o 
   3  12   3       91.55       79.45     18.31 o 
   3  12   3       91.55       83.87     18.82 o 
   4  12   3       30.73       30.90     13.83 o 
   4  12   3       30.73        9.29     16.51 o 
   5  12   3      268.91      252.90     25.63 o 
   5  12   3      268.91      267.64     27.27 o 
   6  12   3      131.22      138.22     22.86 o 
   6  12   3      131.22      151.57     22.21 o 
   7  12   3      243.05      266.02     24.56 o 
   7  12   3      243.05      221.90     26.74 o 
   8  12   3        8.98       -7.48     15.43 o 
   8  12   3        8.98        5.62     14.13 o 
   9  12   3       47.81       63.47     19.63 o 
   9  12   3       47.81       41.70     17.20 o 
  10  12   3       68.71       84.43     22.93 o 
  10  12   3       68.71      105.44     22.11 o 
  11  12   3       10.90       15.73     15.73 o 
  11  12   3       10.90        8.98     11.87 o 
  12  12   3       20.20        9.57     20.86 o 
  12  12   3       20.20       50.31     18.08 o 
   0  13   3      310.32      321.11     26.27 o 
   0  13   3      310.32      321.35     26.57 o 
   1  13   3       54.14       53.15     16.55 o 
   1  13   3       54.14       45.31     14.74 o 
   2  13   3       98.38      102.92     18.54 o 
   2  13   3       98.38      109.34     21.09 o 
   3  13   3       55.56       58.22     16.81 o 
   3  13   3       55.56       55.03     17.14 o 
   4  13   3      307.03      291.97     26.85 o 
   4  13   3      307.03      354.04     27.84 o 
   5  13   3      195.11      240.18     25.46 o 
   5  13   3      195.11      200.63     24.47 o 
   6  13   3      110.37      131.44     19.32 o 
   6  13   3      110.37       95.52     20.16 o 
   7  13   3        6.92       18.85     13.59 o 
   7  13   3        6.92       39.64     15.68 o 
   8  13   3       26.91       -1.98     17.43 o 
   8  13   3       26.91       13.92     14.74 o 
   9  13   3       73.05       48.30     22.33 o 
   9  13   3       73.05       67.14     17.31 o 
  10  13   3       39.00       53.31     20.36 o 
  10  13   3       39.00       44.48     20.62 o 
  11  13   3        8.89      -11.79     19.30 o 
  11  13   3        8.89       18.87     16.68 o 
   1  14   3       28.04       18.60     14.85 o 
   1  14   3       28.04       27.04     14.14 o 
   2  14   3       36.76       41.07     14.52 o 
   2  14   3       36.76       13.68     15.30 o 
   3  14   3       31.89       34.89     15.00 o 
   3  14   3       31.89       41.89     14.18 o 
   4  14   3       16.17       30.47     14.46 o 
   4  14   3       16.17       26.87     13.53 o 
   5  14   3       68.90       81.48     18.88 o 
   5  14   3       68.90       90.83     19.36 o 
   6  14   3       16.80       30.79     13.88 o 
   6  14   3       16.80       38.53     15.88 o 
   7  14   3        2.51       20.12     16.09 o 
   7  14   3        2.51       -6.03     15.94 o 
   8  14   3       17.80        4.22     18.14 o 
   8  14   3       17.80       44.32     15.08 o 
   9  14   3       10.67        4.44     18.29 o 
   9  14   3       10.67        0.00     16.33 o 
  10  14   3        2.40       -7.02     18.59 o 
  10  14   3        2.40       11.72     16.07 o 
   0  15   3       90.67       78.26     19.51 o 
   0  15   3       90.67       60.11     21.15 o 
   1  15   3       20.44       14.61     15.71 o 
   1  15   3       20.44       -3.66     15.92 o 
   2  15   3      104.51      114.49     20.89 o 
   2  15   3      104.51      114.58     20.42 o 
   3  15   3       24.44       31.93     14.44 o 
   3  15   3       24.44        9.39     17.13 o 
   4  15   3        0.45       -3.86     14.67 o 
   4  15   3        0.45       21.18     10.36 o 
   5  15   3        7.48       -3.96     17.32 o 
   5  15   3        7.48        3.96     15.62 o 
   6  15   3       13.45       10.30     15.81 o 
   6  15   3       13.45       20.58     15.66 o 
   7  15   3       25.61       21.44     18.70 o 
   7  15   3       25.61       44.99     16.18 o 
   8  15   3        9.62       13.44     14.52 o 
   8  15   3        9.62       17.93     16.76 o 
   9  15   3        6.78        2.35     20.10 o 
   9  15   3        6.78       14.09     18.21 o 
   1  16   3       19.89        1.96     17.52 o 
   1  16   3       19.89       25.60     13.77 o 
   2  16   3        9.96      -13.92     16.74 o 
   2  16   3        9.96       21.89     11.76 o 
   3  16   3       21.48       18.21     18.21 o 
   3  16   3       21.48       36.37     14.85 o 
   4  16   3       14.12       16.53     14.61 o 
   4  16   3       14.12       -8.27     16.29 o 
   5  16   3        4.46       14.89     14.89 o 
   5  16   3        4.46        2.13     16.61 o 
   6  16   3        2.70      -13.19     17.02 o 
   6  16   3        2.70      -13.21     17.86 o 
   7  16   3       29.47       52.53     17.54 o 
   7  16   3       29.47       25.10     20.79 o 
   8  16   3        1.39        4.76     17.80 o 
   8  16   3        1.39       21.44     18.89 o 
   0  17   3        0.19        2.11     14.80 o 
   0  17   3        0.19      -19.13     19.13 o 
   1  17   3       17.12       23.31     16.27 o 
   1  17   3       17.12       33.91     16.14 o 
   2  17   3        7.06      -10.69     14.03 o 
   2  17   3        7.06        8.55     15.43 o 
   3  17   3        7.32       28.25     14.24 o 
   3  17   3        7.32      -21.26     21.26 o 
   4  17   3       17.16       46.58     15.84 o 
   4  17   3       17.16        0.00     16.29 o 
   5  17   3       12.98       45.53     17.93 o 
   5  17   3       12.98        9.09     14.39 o 
   6  17   3       18.22        2.35     18.34 o 
   6  17   3       18.22       -2.35     19.76 o 
   1  18   3       10.39       18.21     16.09 o 
   1  18   3       10.39       41.00     16.74 o 
   2  18   3       18.20       -9.18     20.53 o 
   2  18   3       18.20       -4.59     18.38 o 
   3  18   3        7.22       13.98     17.13 o 
   3  18   3        7.22       -2.33     15.96 o 
   4  18   3        2.68        4.76     15.75 o 
   4  18   3        2.68       -4.74     19.86 o 
   0   0   4     3259.25     3358.75     53.85 o 
   2   0   4     2758.41     1875.43     46.68 o 
   1   1   4      344.71      375.14     19.85 o 
   1   1   4      344.71      366.76     20.18 o 
   2   1   4      150.87      146.22     14.29 o 
   2   1   4      150.87      133.38     14.21 o 
   0   2   4      854.31      870.24     30.05 o 
   0   2   4      854.31      974.57     31.64 o 
   1   2   4      231.83      223.73     16.73 o 
   1   2   4      231.83      276.38     17.29 o 
   2   2   4     1735.74     1822.08     44.76 o 
   2   2   4     1735.74     1600.93     41.59 o 
   3   2   4      233.91      267.42     19.04 o 
   1   3   4      363.52      422.77     22.00 o 
   1   3   4      363.53      361.78     21.50 o 
   2   3   4      393.10      445.64     23.41 o 
   2   3   4      393.10      403.67     22.57 o 
   3   3   4      493.67      532.21     25.67 o 
   0   4   4      518.64      490.09     23.67 o 
   0   4   4      518.64      527.09     25.29 o 
   1   4   4       86.23      102.08     11.60 o 
   1   4   4       86.23      115.95     12.34 o 
   2   4   4       81.30       84.13     11.78 o 
   2   4   4       81.30       79.45     13.50 o 
   3   4   4       65.24       81.01     13.17 o 
   1   5   4      430.13      363.42     22.33 o 
   1   5   4      430.12      421.36     23.33 o 
   2   5   4      592.61      582.68     27.80 o 
   2   5   4      592.62      543.06     26.63 o 
   3   5   4       15.78        4.16     10.06 o 
   0   6   4      115.07      111.08     14.02 o 
   0   6   4      115.07      116.15     12.79 o 
   1   6   4       47.44       46.63      9.66 o 
   1   6   4       47.44       43.48     10.13 o 
   2   6   4      281.94      247.49     20.12 o 
   2   6   4      281.94      325.30     21.64 o 
   3   6   4      187.12      215.91     17.62 o 
   1   7   4       32.90       50.91     10.02 o 
   1   7   4       32.90       17.72     10.39 o 
   2   7   4      286.35      309.65     22.30 o 
   2   7   4      286.35      286.70     20.62 o 
   3   7   4      299.47      314.36     23.64 o 
   0   8   4      242.72      252.95     20.41 o 
   0   8   4      242.72      256.71     19.70 o 
   1   8   4      172.01      134.44     16.71 o 
   1   8   4      172.01      154.51     16.64 o 
   2   8   4      553.25      560.62     29.17 o 
   2   8   4      553.25      609.85     30.77 o 
   3   8   4       48.17       33.71     11.23 o 
   1   9   4       18.85       35.73     11.55 o 
   1   9   4       18.85       22.95     10.82 o 
   2   9   4      155.06      154.68     17.97 o 
   2   9   4      155.06      141.54     17.48 o 
   3   9   4       13.34       -8.02     13.08 o 
   0  10   4      785.92      841.35     39.57 o 
   0  10   4      785.92      800.79     37.94 o 
   1  10   4        0.04        8.23      8.90 o 
   1  10   4        0.04       -2.74     10.43 o 
   2  10   4      323.47      336.46     26.30 o 
   2  10   4      323.47      350.76     24.63 o 
   3  10   4        5.69       34.30     10.49 o 
   1  11   4       32.70       39.85     14.68 o 
   1  11   4       32.70       56.03     11.03 o 
   2  11   4       30.17       50.88     12.52 o 
   2  11   4       30.17       38.88     14.35 o 
   3  11   4        4.36       12.26     10.84 o 
   0  12   4       41.40       63.15     13.75 o 
   0  12   4       41.40       39.50     17.37 o 
   1  12   4       19.70        3.17     12.50 o 
   1  12   4       19.70       22.19     11.85 o 
   2  12   4        9.78       16.07     15.08 o 
   2  12   4        9.78       -1.62     14.09 o 
   3  12   4      149.91      100.24     20.19 o 
   1  13   4        9.55        3.40     11.29 o 
   1  13   4        9.55       10.23     10.23 o 
   2  13   4       15.68       32.75     12.07 o 
   2  13   4       15.68       12.07     15.34 o 
   3  13   4        4.94       26.39     11.81 o 
   0  14   4       14.93       14.59     16.89 o 
   0  14   4       14.93       -5.47     16.42 o 
   1  14   4       28.76       43.92     15.51 o 
   1  14   4       28.76       40.30     14.65 o 
   2  14   4        1.02        9.26     12.69 o 
   2  14   4        1.02        1.85     10.30 o 
   3  14   4       36.88       37.69     16.85 o 
   1  15   4       71.31       39.27     18.21 o 
   1  15   4       71.31       45.20     20.89 o 
   2  15   4        4.78      -11.89     16.83 o 
   2  15   4        4.78       35.72     14.59 o 
   3  15   4       77.35      102.95     21.28 o 
   0  16   4       18.29        2.09     17.19 o 
   0  16   4       18.29        4.20     20.12 o 
   1  16   4       39.80       29.46     19.52 o 
   1  16   4       39.80       35.82     17.76 o 
   2  16   4       26.63       27.62     18.14 o 
   2  16   4       26.63       36.14     14.57 o 
   3  16   4        2.27        4.31     12.22 o 
   1  17   4       43.80       74.39     17.89 o 
   1  17   4       43.80       22.56     21.87 o 
   2  17   4       14.18       -2.26     15.58 o 
   2  17   4       14.18       36.39     18.21 o 
   3  17   4       46.59       25.39     18.60 o 
   4   0   4      108.06       79.15     13.38 o 
   6   0   4      622.87      608.32     32.21 o 
   8   0   4        0.48       14.59      9.65 o 
  10   0   4        0.09       -6.31     13.59 o 
  12   0   4      144.76      184.12     25.75 o 
  14   0   4        6.13       17.75     13.68 o 
   3   1   4      469.76      439.95     23.74 o 
   3   1   4      469.76      402.99     23.46 o 
   4   1   4       44.21       34.51      9.68 o 
   4   1   4       44.21       39.30      8.41 o 
   5   1   4      269.65      240.36     18.76 o 
   5   1   4      269.65      264.13     20.53 o 
   6   1   4      219.21      252.66     21.40 o 
   6   1   4      219.21      245.87     20.67 o 
   7   1   4      284.35      249.50     22.82 o 
   7   1   4      284.35      275.15     22.10 o 
   8   1   4       35.69       42.56     12.33 o 
   8   1   4       35.69       53.23     12.05 o 
   9   1   4        6.93       18.87     11.87 o 
   9   1   4        6.93       -7.26     11.33 o 
  10   1   4       47.60       42.78     15.75 o 
  10   1   4       47.60       55.45     15.45 o 
  11   1   4       22.13       17.28     13.17 o 
  11   1   4       22.13      -13.81     16.20 o 
  12   1   4       89.03      144.96     21.54 o 
  12   1   4       89.03       99.77     22.98 o 
  13   1   4        5.69      -14.33     17.97 o 
  13   1   4        5.69       14.33     13.42 o 
  14   1   4       18.55       42.25     15.56 o 
  14   1   4       18.55        0.00     18.06 o 
   3   2   4      233.91      192.00     17.83 o 
   4   2   4      565.69      533.60     25.86 o 
   4   2   4      565.69      528.50     27.08 o 
   5   2   4      306.19      271.69     20.80 o 
   5   2   4      306.19      296.01     22.01 o 
   6   2   4       23.18       18.19      9.91 o 
   6   2   4       23.18       39.78      7.80 o 
   7   2   4       10.25       17.30      9.72 o 
   7   2   4       10.25       -8.64     10.41 o 
   8   2   4       97.56       84.83     14.19 o 
   8   2   4       97.56       96.93     15.12 o 
   9   2   4        2.44       16.14     10.06 o 
   9   2   4        2.44        1.47     10.26 o 
  10   2   4      122.72      115.19     18.78 o 
  10   2   4      122.72      108.80     20.12 o 
  11   2   4       95.69       80.14     18.43 o 
  11   2   4       95.69       52.28     18.61 o 
  12   2   4        9.11        5.69     15.75 o 
  12   2   4        9.11       -3.79     15.17 o 
  13   2   4        6.44       -6.18     14.72 o 
  13   2   4        6.44       10.30     14.13 o 
  14   2   4        5.00        6.70     13.96 o 
  14   2   4        5.00      -15.66     17.17 o 
   3   3   4      493.67      499.56     25.04 o 
   4   3   4      182.00      194.24     16.39 o 
   4   3   4      182.00      179.23     15.14 o 
   5   3   4      264.65      260.33     19.47 o 
   5   3   4      264.65      252.89     20.33 o 
   6   3   4       36.49       45.39     12.26 o 
   6   3   4       36.49       45.37     11.57 o 
   7   3   4      123.56       80.78     16.26 o 
   7   3   4      123.56       85.85     13.96 o 
   8   3   4       14.97       26.05     12.63 o 
   8   3   4       14.97       31.50     11.55 o 
   9   3   4       52.47       58.17     16.53 o 
   9   3   4       52.47       56.67     15.65 o 
  10   3   4       28.74       37.32     13.68 o 
  10   3   4       28.74       35.69     12.35 o 
  11   3   4       19.77       24.71     12.48 o 
  11   3   4       19.77       15.88     11.83 o 
  12   3   4        9.40      -15.23     15.23 o 
  12   3   4        9.40        7.67     14.61 o 
  13   3   4       49.66       41.66     17.93 o 
  13   3   4       49.66       43.77     18.04 o 
  14   3   4       11.88        0.00     16.61 o 
  14   3   4       11.88       51.95     15.49 o 
   3   4   4       65.24       65.16     11.08 o 
   4   4   4      309.88      305.00     22.16 o 
   4   4   4      309.89      298.54     21.23 o 
   5   4   4       73.02       64.73     11.82 o 
   5   4   4       73.02       81.52     12.59 o 
   6   4   4      210.36      213.97     19.24 o 
   6   4   4      210.36      234.57     20.73 o 
   7   4   4       55.92       58.39     16.66 o 
   7   4   4       55.92       81.72     14.03 o 
   8   4   4       55.64       68.87     13.84 o 
   8   4   4       55.64       35.16     12.50 o 
   9   4   4      157.08      192.39     20.49 o 
   9   4   4      157.08      206.03     20.65 o 
  10   4   4       15.94       18.21     14.52 o 
  10   4   4       15.94        0.00     13.45 o 
  11   4   4       31.40       12.58     18.25 o 
  11   4   4       31.40       19.76     16.38 o 
  12   4   4        0.24        1.96     15.23 o 
  12   4   4        0.24        3.90     12.93 o 
  13   4   4       22.78       27.49     14.80 o 
  13   4   4       22.78       16.91     14.03 o 
  14   4   4       12.04        0.00     17.73 o 
  14   4   4       12.04       13.75     15.88 o 
   3   5   4       15.78        7.26      8.10 o 
   4   5   4      124.10      126.01     15.23 o 
   4   5   4      124.10      114.97     16.42 o 
   5   5   4      164.10      150.43     16.53 o 
   5   5   4      164.10      153.81     16.88 o 
   6   5   4       11.20       18.70      9.42 o 
   6   5   4       11.20        2.50      9.80 o 
   7   5   4       16.58       28.18     10.64 o 
   7   5   4       16.58       26.85     12.00 o 
   8   5   4       64.26       44.97     16.73 o 
   8   5   4       64.26       59.43     15.00 o 
   9   5   4      104.76      152.26     18.50 o 
   9   5   4      104.76      122.37     19.97 o 
  10   5   4      118.73      107.03     20.59 o 
  10   5   4      118.73      124.08     20.03 o 
  11   5   4       49.52       27.59     16.55 o 
  11   5   4       49.52       22.09     16.88 o 
  12   5   4       31.70       43.83     16.68 o 
  12   5   4       31.70       65.72     15.82 o 
  13   5   4       22.45       34.50     16.42 o 
  13   5   4       22.45       12.93     19.05 o 
  14   5   4        0.22       16.31     10.17 o 
  14   5   4        0.22       -9.33     16.48 o 
   3   6   4      187.12      167.30     17.55 o 
   4   6   4      134.54      102.74     14.91 o 
   4   6   4      134.54      127.08     16.33 o 
   5   6   4      140.44      163.86     17.02 o 
   5   6   4      140.44      123.60     16.63 o 
   6   6   4      403.80      355.96     27.08 o 
   6   6   4      403.81      355.68     26.47 o 
   7   6   4      290.93      315.27     26.48 o 
   7   6   4      290.93      289.84     25.32 o 
   8   6   4       79.78       66.19     15.78 o 
   8   6   4       79.78       85.68     15.85 o 
   9   6   4       68.57       37.27     15.80 o 
   9   6   4       68.57       38.91     16.38 o 
  10   6   4       51.63       35.00     15.65 o 
  10   6   4       51.63       12.24     18.26 o 
  11   6   4       83.19       98.37     19.47 o 
  11   6   4       83.19       56.72     22.20 o 
  12   6   4        5.22       12.24     17.32 o 
  12   6   4        5.22       10.21     15.68 o 
  13   6   4       35.50       46.33     19.11 o 
  13   6   4       35.50       52.92     17.09 o 
  14   6   4        0.82       -9.52     15.79 o 
  14   6   4        0.82       35.72     13.68 o 
   3   7   4      299.47      332.82     23.90 o 
   4   7   4       33.29       51.36     11.21 o 
   4   7   4       33.29       23.21     10.86 o 
   5   7   4       43.31       27.05     13.21 o 
   5   7   4       43.31       56.75     12.76 o 
   6   7   4      489.23      492.36     32.08 o 
   6   7   4      489.23      456.21     30.91 o 
   7   7   4      324.13      340.03     27.96 o 
   7   7   4      324.13      282.64     25.15 o 
   8   7   4        6.91       25.04     12.52 o 
   8   7   4        6.91       25.06      9.91 o 
   9   7   4        7.83       21.87     12.47 o 
   9   7   4        7.83        8.40     12.91 o 
  10   7   4       54.90       41.66     18.73 o 
  10   7   4       54.90       32.59     17.18 o 
  11   7   4       32.14       27.30     18.10 o 
  11   7   4       32.14       42.88     15.60 o 
  12   7   4        9.84       -4.20     16.81 o 
  12   7   4        9.84       33.61     15.99 o 
  13   7   4        3.08       -4.52     15.36 o 
  13   7   4        3.08        4.52     16.01 o 
   3   8   4       48.17       48.65     12.42 o 
   4   8   4      443.54      431.99     28.63 o 
   4   8   4      443.54      406.82     27.09 o 
   5   8   4       85.36      103.80     16.95 o 
   5   8   4       85.36       66.86     14.64 o 
   6   8   4      215.07      174.96     21.59 o 
   6   8   4      215.07      186.35     23.08 o 
   7   8   4      129.51       99.84     23.14 o 
   7   8   4      129.51      102.82     18.85 o 
   8   8   4      243.66      206.57     26.03 o 
   8   8   4      243.66      303.57     28.37 o 
   9   8   4      205.67      254.38     25.85 o 
   9   8   4      205.67      180.83     25.14 o 
  10   8   4       57.97       52.65     16.40 o 
  10   8   4       57.97       54.51     15.84 o 
  11   8   4       10.51       -6.05     16.03 o 
  11   8   4       10.51       12.11     15.62 o 
  12   8   4        7.01      -10.84     16.93 o 
  12   8   4        7.01        4.33     16.24 o 
  13   8   4       11.54        7.00     15.64 o 
  13   8   4       11.54       16.33     16.33 o 
   3   9   4       13.34       13.34      9.05 o 
   4   9   4      652.51      704.33     34.66 o 
   4   9   4      652.51      682.74     37.80 o 
   5   9   4      685.76      650.21     37.85 o 
   5   9   4      685.76      691.81     37.11 o 
   6   9   4      140.24      109.90     18.70 o 
   6   9   4      140.24      117.62     20.10 o 
   7   9   4      139.09      122.81     20.81 o 
   7   9   4      139.09      132.65     20.84 o 
   8   9   4       91.90      106.48     18.97 o 
   8   9   4       91.90      113.47     20.20 o 
   9   9   4       18.32       42.15     13.34 o 
   9   9   4       18.32       21.98     14.87 o 
  10   9   4       32.26       37.22     17.41 o 
  10   9   4       32.26       31.31     16.38 o 
  11   9   4        6.21        8.38     18.27 o 
  11   9   4        6.21      -10.49     17.93 o 
  12   9   4       10.42       20.23     16.96 o 
  12   9   4       10.42       13.47     17.39 o 
   3  10   4        5.69        2.87     10.69 o 
   4  10   4       47.73       41.36     14.33 o 
   4  10   4       47.73       54.72     13.15 o 
   5  10   4      418.36      353.83     28.37 o 
   5  10   4      418.36      402.14     29.43 o 
   6  10   4       17.91      -11.31     16.25 o 
   6  10   4       17.91       21.01     13.23 o 
   7  10   4       28.89       30.69     16.70 o 
   7  10   4       28.89       13.64     14.67 o 
   8  10   4       19.72       -5.43     12.13 o 
   8  10   4       19.72       27.08     12.11 o 
   9  10   4       67.20      113.33     19.31 o 
   9  10   4       67.20       74.84     17.89 o 
  10  10   4       50.92      104.27     20.34 o 
  10  10   4       50.92       45.02     23.34 o 
  11  10   4        2.68       19.63     11.33 o 
  11  10   4        2.68      -10.92     19.41 o 
  12  10   4       28.34       34.95     15.64 o 
  12  10   4       28.34       11.66     22.00 o 
   3  11   4        4.36      -10.71     12.32 o 
   4  11   4       14.18       12.63     13.01 o 
   4  11   4       14.18      -15.64     15.64 o 
   5  11   4       13.58       14.76     11.01 o 
   5  11   4       13.58        4.93     15.84 o 
   6  11   4       95.20       77.21     18.07 o 
   6  11   4       95.20      103.06     19.73 o 
   7  11   4        2.88       25.23     13.49 o 
   7  11   4        2.88       23.44     10.97 o 
   8  11   4       27.35       26.66     15.00 o 
   8  11   4       27.35       28.53     13.60 o 
   9  11   4       27.27        2.03     15.75 o 
   9  11   4       27.27       34.26     13.81 o 
  10  11   4       19.46        0.00     12.84 o 
  10  11   4       19.46       12.84     17.39 o 
  11  11   4       13.30       27.34     14.76 o 
  11  11   4       13.30        9.11     14.39 o 
   3  12   4      149.91      137.88     18.85 o 
   4  12   4       10.75       15.19     14.00 o 
   4  12   4       10.75       20.27     13.08 o 
   5  12   4       28.50       19.22     11.98 o 
   5  12   4       28.50       40.25     15.95 o 
   6  12   4        3.46        9.11     11.66 o 
   6  12   4        3.46       21.89     13.40 o 
   7  12   4       86.09       82.20     21.54 o 
   7  12   4       86.09       80.20     20.39 o 
   8  12   4        2.55        4.03     15.81 o 
   8  12   4        2.55       12.04     12.04 o 
   9  12   4        5.92       14.84     12.88 o 
   9  12   4        5.92       23.33     14.54 o 
  10  12   4       10.65        8.96     17.95 o 
  10  12   4       10.65       33.68     16.96 o 
  11  12   4       16.09       42.86     16.50 o 
  11  12   4       16.09        9.52     16.14 o 
   3  13   4        4.94       -1.77     14.80 o 
   4  13   4        3.83        9.03     13.14 o 
   4  13   4        3.83        5.41     15.62 o 
   5  13   4       74.48       85.88     17.53 o 
   5  13   4       74.48       44.77     19.92 o 
   6  13   4       13.10       13.55     15.86 o 
   6  13   4       13.10       17.45     15.38 o 
   7  13   4       41.18       40.47     18.10 o 
   7  13   4       41.18       34.44     20.36 o 
   8  13   4        1.69       21.22     13.42 o 
   8  13   4        1.69      -19.58     19.58 o 
   9  13   4       35.25       35.73     18.68 o 
   9  13   4       35.25       49.17     17.02 o 
  10  13   4        6.30       11.78     17.15 o 
  10  13   4        6.30        7.07     16.83 o 
   3  14   4       36.88       26.36     16.85 o 
   4  14   4        3.05        9.65     14.05 o 
   4  14   4        3.05       28.93     11.07 o 
   5  14   4       10.93       31.82     13.49 o 
   5  14   4       10.93       19.91     15.17 o 
   6  14   4        9.00       12.37     15.99 o 
   6  14   4        9.00      -12.37     18.90 o 
   7  14   4        3.64        6.44     13.40 o 
   7  14   4        3.64        8.60     14.56 o 
   8  14   4        8.47       24.67     13.27 o 
   8  14   4        8.47       15.73     14.72 o 
   9  14   4       28.07       32.99     18.55 o 
   9  14   4       28.07       37.67     14.89 o 
   3  15   4       77.35       70.57     19.66 o 
   4  15   4       20.50       10.32     17.39 o 
   4  15   4       20.50       39.17     12.54 o 
   5  15   4       58.78       50.95     20.80 o 
   5  15   4       58.78       61.51     17.87 o 
   6  15   4        0.15        8.77     13.87 o 
   6  15   4        0.15       17.56     13.53 o 
   7  15   4       30.45       36.44     19.05 o 
   7  15   4       30.45        2.28     19.48 o 
   8  15   4       12.51       42.77     17.45 o 
   8  15   4       12.51       26.11     19.99 o 
   3  16   4        2.27       19.41     13.47 o 
   4  16   4        0.44       -6.61     17.47 o 
   4  16   4        0.44       13.23     15.27 o 
   5  16   4        1.62       18.10     13.94 o 
   5  16   4        1.62      -18.79     18.79 o 
   6  16   4        6.75       23.31     16.80 o 
   6  16   4        6.75      -14.00     16.18 o 
   3  17   4       46.59       27.67     20.37 o 
   4  17   4        3.49       14.11     15.25 o 
   4  17   4        3.49        0.00     17.28 o 
   6   0   5      122.30      148.79     19.05 o 
   8   0   5      132.09      127.34     17.82 o 
  10   0   5       25.60       19.37     12.07 o 
  12   0   5       53.46       63.66     20.84 o 
  14   0   5       13.02      -21.11     21.11 o 
   5   1   5       52.87       34.73     14.14 o 
   5   1   5       52.87       58.26     10.45 o 
   6   1   5       34.66       38.30     12.46 o 
   6   1   5       34.66       31.70     11.66 o 
   7   1   5        3.47       19.80     10.00 o 
   7   1   5        3.47        4.24      9.48 o 
   8   1   5      163.84      158.23     21.83 o 
   8   1   5      163.84      197.78     19.96 o 
   9   1   5       13.50       27.82     12.56 o 
   9   1   5       13.50       19.65     12.02 o 
  10   1   5        6.63       17.65     12.73 o 
  10   1   5        6.63       21.18     14.35 o 
  11   1   5       58.50       49.57     20.00 o 
  11   1   5       58.50       72.44     19.44 o 
  12   1   5       16.96        8.23     16.46 o 
  12   1   5       16.96       26.74     15.25 o 
  13   1   5        7.21       35.53     15.06 o 
  13   1   5        7.21       17.77     13.68 o 
  14   1   5        2.15       -9.59     15.90 o 
  14   1   5        2.15       -2.39     14.18 o 
   5   2   5      121.55      138.16     17.75 o 
   5   2   5      121.55      129.40     16.63 o 
   6   2   5       70.66       85.52     17.83 o 
   6   2   5       70.66       69.48     15.59 o 
   7   2   5      250.36      213.37     24.01 o 
   7   2   5      250.36      231.91     21.62 o 
   8   2   5       28.05       38.36     16.87 o 
   8   2   5       28.05       33.75     17.09 o 
   9   2   5       56.85       39.64     13.43 o 
   9   2   5       56.85       41.28     15.22 o 
  10   2   5      144.01      142.52     23.23 o 
  10   2   5      144.01      178.11     24.16 o 
  11   2   5       14.59        9.61     13.98 o 
  11   2   5       14.59       -7.67     18.40 o 
  12   2   5        2.97       -2.07     15.08 o 
  12   2   5        2.97        0.00     10.15 o 
  13   2   5        7.55       29.04     14.65 o 
  13   2   5        7.55       11.18     17.17 o 
   5   3   5       70.93       34.58     16.45 o 
   5   3   5       70.92       87.14     15.16 o 
   6   3   5       77.44       91.24     15.35 o 
   6   3   5       77.44       39.48     16.62 o 
   7   3   5      237.50      260.60     24.92 o 
   7   3   5      237.50      285.47     25.15 o 
   8   3   5       53.24       37.42     14.79 o 
   8   3   5       53.24       65.44     14.29 o 
   9   3   5      254.86      295.34     27.05 o 
   9   3   5      254.86      224.79     26.73 o 
  10   3   5      192.89      167.84     24.42 o 
  10   3   5      192.89      193.20     23.76 o 
  11   3   5       27.51       48.57     17.26 o 
  11   3   5       27.51       38.85     16.03 o 
  12   3   5       25.62       41.87     16.48 o 
  12   3   5       25.62       31.42     15.82 o 
  13   3   5        7.40       33.87     11.72 o 
  13   3   5        7.40       13.53     16.59 o 
   5   4   5     1038.47     1057.79     41.89 o 
   6   4   5      265.76      269.88     24.97 o 
   6   4   5      265.76      254.63     25.03 o 
   7   4   5       37.29       23.79     15.30 o 
   7   4   5       37.29       28.27     14.65 o 
   8   4   5       39.34       30.24     13.60 o 
   8   4   5       39.34       23.88     17.65 o 
   9   4   5      133.42      121.38     21.29 o 
   9   4   5      133.42      128.15     21.96 o 
  10   4   5       16.13       33.03     11.89 o 
  10   4   5       16.13        5.52     15.90 o 
  11   4   5       14.54        9.87     13.53 o 
  11   4   5       14.54       11.85     16.05 o 
  12   4   5        6.79        0.00     15.62 o 
  12   4   5        6.79      -10.62     15.77 o 
  13   4   5        6.07      -18.16     18.16 o 
  13   4   5        6.07       20.60     13.14 o 
   5   5   5       63.08       83.06     17.37 o 
   6   5   5      511.35      538.22     33.44 o 
   6   5   5      511.35      498.80     31.38 o 
   7   5   5       35.75       22.95     16.98 o 
   7   5   5       35.75       29.09     16.85 o 
   8   5   5      149.34      163.66     21.83 o 
   8   5   5      149.34      150.48     21.70 o 
   9   5   5       34.91       43.77     14.96 o 
   9   5   5       34.91       24.48     16.23 o 
  10   5   5        1.50       18.76     10.94 o 
  10   5   5        1.50        9.39     12.86 o 
  11   5   5       68.57       66.54     18.15 o 
  11   5   5       68.57       68.59     21.34 o 
  12   5   5        2.74       -6.51     13.53 o 
  12   5   5        2.74       19.50     16.35 o 
  13   5   5        5.09       11.63     19.63 o 
  13   5   5        5.09       23.29     12.32 o 
   5   6   5      159.93      172.91     19.74 o 
   6   6   5      102.81      109.15     19.08 o 
   6   6   5      102.81      122.52     19.60 o 
   7   6   5      839.57      838.57     41.64 o 
   7   6   5      839.57      840.78     43.31 o 
   8   6   5       99.33      134.95     18.63 o 
   8   6   5       99.33       74.28     22.40 o 
   9   6   5        1.71      -13.36     13.36 o 
   9   6   5        1.71       -9.01     14.07 o 
  10   6   5       32.39       32.75     16.25 o 
  10   6   5       32.39        9.63     16.92 o 
  11   6   5        8.90        8.25     18.01 o 
  11   6   5        8.90        2.07     17.67 o 
  12   6   5        1.80      -11.07     19.69 o 
  12   6   5        1.80        8.88     12.93 o 
  13   6   5        1.58        7.13     20.60 o 
  13   6   5        1.58       -2.37     18.27 o 
   5   7   5      194.72      211.82     22.62 o 
   6   7   5       87.89      101.25     20.14 o 
   6   7   5       87.89       90.27     18.93 o 
   7   7   5       35.08       36.23     13.77 o 
   7   7   5       35.08       37.84     16.03 o 
   8   7   5       32.60       10.47     15.43 o 
   8   7   5       32.60       10.49     16.03 o 
   9   7   5       25.85       33.49     17.04 o 
   9   7   5       25.85       33.51     17.67 o 
  10   7   5       39.42       47.69     16.14 o 
  10   7   5       39.42       49.72     16.27 o 
  11   7   5        5.82       -4.24     17.00 o 
  11   7   5        5.82       29.73     15.02 o 
  12   7   5        5.33       20.47     15.25 o 
  12   7   5        5.33      -11.38     16.87 o 
   5   8   5       30.62       27.93     14.22 o 
   6   8   5       90.75      104.29     18.58 o 
   6   8   5       90.75       52.09     16.60 o 
   7   8   5       68.08       56.69     18.58 o 
   7   8   5       68.08       51.50     18.32 o 
   8   8   5       33.18       41.78     16.55 o 
   8   8   5       33.18       40.00     19.76 o 
   9   8   5       37.71       48.29     15.82 o 
   9   8   5       37.71       63.68     16.72 o 
  10   8   5       22.88       28.79     16.20 o 
  10   8   5       22.88       86.32     16.70 o 
  11   8   5        8.78       10.97     15.04 o 
  11   8   5        8.78       19.74     16.55 o 
  12   8   5        4.10      -14.63     14.63 o 
  12   8   5        4.10      -16.74     16.74 o 
   5   9   5       55.60       80.01     15.04 o 
   6   9   5       20.60        6.83     14.89 o 
   6   9   5       20.60       -5.13     14.78 o 
   7   9   5       42.17       53.86     15.24 o 
   7   9   5       42.17       62.89     14.48 o 
   8   9   5       49.92       49.33     20.43 o 
   8   9   5       49.92       94.76     15.63 o 
   9   9   5       20.12       24.09     17.04 o 
   9   9   5       20.12        0.00     17.04 o 
  10   9   5       24.09       21.33     16.25 o 
  10   9   5       24.09       36.29     17.19 o 
  11   9   5        2.64       -4.55     15.38 o 
  11   9   5        2.64        0.00     17.58 o 
   5  10   5       42.71       53.38     15.88 o 
   6  10   5        8.52       12.58     12.58 o 
   6  10   5        8.52       12.56     14.03 o 
   7  10   5       16.13       18.83     14.35 o 
   7  10   5       16.13       39.58     13.47 o 
   8  10   5       11.52       35.68     12.84 o 
   8  10   5       11.52       23.81     12.86 o 
   9  10   5       20.89       43.98     14.05 o 
   9  10   5       20.89       37.73     17.78 o 
  10  10   5       14.94       33.29     17.62 o 
  10  10   5       14.94       -2.22     15.21 o 
  11  10   5        3.73        0.00     16.31 o 
  11  10   5        3.73       -9.41     17.62 o 
   5  11   5        6.34        3.64     12.86 o 
   6  11   5       25.66       30.30     15.84 o 
   6  11   5       25.66       30.32     19.52 o 
   7  11   5       23.80        5.95     16.44 o 
   7  11   5       23.80       31.70     17.28 o 
   8  11   5       36.65       58.25     17.41 o 
   8  11   5       36.65       54.05     17.13 o 
   9  11   5        6.37        0.00     14.18 o 
   9  11   5        6.37       43.82     15.49 o 
  10  11   5        5.43       18.51     13.10 o 
  10  11   5        5.43        2.31     18.92 o 
   5  12   5       27.53       25.04     13.49 o 
   6  12   5        3.44        7.99     16.01 o 
   6  12   5        3.44       10.00     15.36 o 
   7  12   5        1.82       -8.34     13.83 o 
   7  12   5        1.82       -4.16     15.04 o 
   8  12   5        3.89        2.18     15.30 o 
   8  12   5        3.89        6.55     11.33 o 
   9  12   5       20.50       -6.87     18.21 o 
   9  12   5       20.50        6.89     19.87 o 
   5  13   5       20.52       32.64     14.72 o 
   6  13   5        4.20       12.69     16.37 o 
   6  13   5        4.20       -4.22     16.09 o 
   7  13   5        3.17      -13.19     19.41 o 
   7  13   5        3.17      -19.05     19.05 o 
   8  13   5       15.33        6.89     14.33 o 
   8  13   5       15.33       41.35     16.87 o 
   5  14   5        4.79       10.82     16.61 o 
   6  14   5        5.25      -11.18     16.57 o 
   6  14   5        5.25      -18.31     18.31 o 
   7  14   5        7.64       30.14     11.59 o 
   7  14   5        7.64      -16.24     20.36 o 
   5  15   5        6.70      -18.36     19.20 o 
   6  15   5        7.60        2.37     15.53 o 
   6  15   5        7.60       21.29     17.86 o 
   2   0   5      123.04      157.86     15.66 o 
   4   0   5      327.62      252.73     22.94 o 
   0   1   5       53.66       68.04     13.28 o 
   0   1   5       53.66       48.14     12.20 o 
   1   1   5      412.07      486.16     24.81 o 
   1   1   5      412.07      395.00     24.50 o 
   2   1   5      180.62      153.36     16.02 o 
   2   1   5      180.62      156.65     18.74 o 
   3   1   5      244.66      224.10     19.27 o 
   3   1   5      244.66      201.66     20.35 o 
   4   1   5      150.47      156.03     16.55 o 
   4   1   5      150.47      129.04     16.59 o 
   1   2   5      347.65      359.10     21.50 o 
   1   2   5      347.65      309.53     21.72 o 
   2   2   5      162.50      154.58     16.23 o 
   2   2   5      162.50      186.44     18.09 o 
   3   2   5      167.16      168.03     18.17 o 
   3   2   5      167.16      188.53     17.96 o 
   4   2   5      337.50      356.18     23.31 o 
   4   2   5      337.50      402.78     25.99 o 
   0   3   5      228.48      227.32     19.05 o 
   0   3   5      228.48      220.86     19.07 o 
   1   3   5      324.64      299.71     20.26 o 
   1   3   5      324.64      311.97     21.97 o 
   2   3   5       70.45       42.65     13.00 o 
   2   3   5       70.45      102.18     15.35 o 
   3   3   5       18.17       13.92      8.04 o 
   3   3   5       18.17       16.25     11.14 o 
   4   3   5      495.66      498.70     27.57 o 
   4   3   5      495.66      501.38     27.96 o 
   1   4   5       74.49       61.39     12.14 o 
   1   4   5       74.49       72.79     12.96 o 
   2   4   5       36.23       25.50     11.60 o 
   2   4   5       36.23       34.81     12.39 o 
   3   4   5      172.70      182.35     18.67 o 
   3   4   5      172.70      133.08     17.24 o 
   4   4   5       82.92       65.03     14.58 o 
   4   4   5       82.92      102.59     13.24 o 
   5   4   5     1038.47     1045.12     41.83 o 
   0   5   5       76.89       74.15     16.69 o 
   0   5   5       76.89      100.11     16.11 o 
   1   5   5       59.26       46.18     12.14 o 
   1   5   5       59.26       60.43     11.79 o 
   2   5   5       34.56       55.54     12.44 o 
   2   5   5       34.56       36.21     11.44 o 
   3   5   5       31.16       37.35     10.99 o 
   3   5   5       31.16       31.10     11.46 o 
   4   5   5       51.28       28.54     14.79 o 
   4   5   5       51.28       66.09     14.38 o 
   5   5   5       63.07       76.29     16.47 o 
   1   6   5      279.71      291.20     20.89 o 
   1   6   5      279.71      293.90     23.29 o 
   2   6   5       36.22       30.32      9.29 o 
   2   6   5       36.22       25.30     11.31 o 
   3   6   5       88.18       70.25     14.25 o 
   3   6   5       88.18      122.39     17.08 o 
   4   6   5      327.33      315.94     25.26 o 
   4   6   5      327.33      318.42     25.74 o 
   5   6   5      159.93      123.39     22.12 o 
   0   7   5      165.46      175.93     18.47 o 
   0   7   5      165.46      139.31     17.13 o 
   1   7   5      150.52      162.49     19.16 o 
   1   7   5      150.52      146.63     19.16 o 
   2   7   5      280.73      262.54     21.36 o 
   2   7   5      280.73      272.11     24.00 o 
   3   7   5      174.33      162.73     19.49 o 
   3   7   5      174.33      188.89     20.39 o 
   4   7   5      253.77      224.13     22.87 o 
   4   7   5      253.77      266.91     24.68 o 
   5   7   5      194.72      210.53     22.57 o 
   1   8   5       38.13       34.61     12.31 o 
   1   8   5       38.13       33.19     11.23 o 
   2   8   5      164.65      147.63     17.05 o 
   2   8   5      164.65      159.02     17.52 o 
   3   8   5      243.36      303.21     25.50 o 
   3   8   5      243.36      249.56     22.02 o 
   4   8   5      110.63      120.70     19.15 o 
   4   8   5      110.63      119.32     19.78 o 
   5   8   5       30.62       35.73     14.16 o 
   0   9   5      124.69      133.03     17.60 o 
   0   9   5      124.69      108.10     17.64 o 
   1   9   5      201.86      239.64     23.66 o 
   1   9   5      201.86      235.00     23.22 o 
   2   9   5      202.19      180.26     21.65 o 
   2   9   5      202.19      217.73     22.01 o 
   3   9   5      132.34      154.05     19.71 o 
   3   9   5      132.34      129.52     17.97 o 
   4   9   5      125.97      133.63     20.45 o 
   4   9   5      125.97      140.06     18.83 o 
   5   9   5       55.60       45.76     14.81 o 
   1  10   5       96.93      124.74     17.64 o 
   1  10   5       96.93      103.00     16.21 o 
   2  10   5       16.32       20.53     11.05 o 
   2  10   5       16.32       11.05     13.51 o 
   3  10   5       95.71      103.41     17.55 o 
   3  10   5       95.71       90.38     18.26 o 
   4  10   5       11.64       36.58     11.27 o 
   4  10   5       11.64       19.93     13.49 o 
   5  10   5       42.71       53.45     17.50 o 
   0  11   5      255.41      279.87     26.34 o 
   0  11   5      255.41      208.47     24.66 o 
   1  11   5       11.79       39.80     10.75 o 
   1  11   5       11.79       11.61     14.76 o 
   2  11   5       50.31       41.96     16.01 o 
   2  11   5       50.31       62.18     14.35 o 
   3  11   5        0.64      -14.22     14.22 o 
   3  11   5        0.64        6.85     13.70 o 
   4  11   5       35.42       49.33     13.43 o 
   4  11   5       35.42       47.52     14.61 o 
   5  11   5        6.34       16.40     12.22 o 
   1  12   5       92.01       83.05     18.78 o 
   1  12   5       92.01       93.74     17.25 o 
   2  12   5       11.70        3.58     13.38 o 
   2  12   5       11.70       14.28     13.36 o 
   3  12   5       54.48       43.69     16.68 o 
   3  12   5       54.48       49.21     17.01 o 
   4  12   5       16.46       11.20     13.73 o 
   4  12   5       16.46       39.19     12.52 o 
   5  12   5       27.53       40.49     13.77 o 
   0  13   5       45.40       50.69     15.60 o 
   0  13   5       45.40       58.15     16.68 o 
   1  13   5       64.57       64.08     19.40 o 
   1  13   5       64.57       62.12     18.15 o 
   2  13   5       70.71       76.11     18.45 o 
   2  13   5       70.71       74.28     18.95 o 
   3  13   5       13.33        3.88     15.25 o 
   3  13   5       13.33        5.80     14.61 o 
   4  13   5       20.59        9.91     15.23 o 
   4  13   5       20.59       13.88     15.47 o 
   5  13   5       20.52       28.59     17.58 o 
   1  14   5       41.19       56.22     16.81 o 
   1  14   5       41.19       32.11     17.50 o 
   2  14   5        3.06       32.45     14.63 o 
   2  14   5        3.06       22.28     13.90 o 
   3  14   5       55.33      117.37     19.20 o 
   3  14   5       55.33       65.95     17.74 o 
   4  14   5        0.35       -2.11     12.45 o 
   4  14   5        0.35      -15.47     15.47 o 
   5  14   5        4.79       28.16     15.17 o 
   0  15   5       19.40       38.37     18.08 o 
   0  15   5       19.40      -10.67     21.65 o 
   1  15   5       17.97       36.35     16.42 o 
   1  15   5       17.97       25.68     18.90 o 
   2  15   5       11.21       -4.31     18.08 o 
   2  15   5       11.21       -2.15     15.71 o 
   3  15   5       40.29       85.51     19.74 o 
   3  15   5       40.29       30.67     18.06 o 
   4  15   5        0.06       33.57     13.98 o 
   4  15   5        0.06        2.24     11.18 o 
   5  15   5        6.70        2.31     13.96 o 
   1  16   5        1.63      -20.77     20.77 o 
   1  16   5        1.63      -18.64     18.64 o 
   2  16   5        0.32        2.31     16.09 o 
   2  16   5        0.32        6.89     11.94 o 
   3  16   5       12.62        9.31     14.74 o 
   3  16   5       12.62        2.33     18.21 o 
   4  16   5        2.57       -7.13     16.98 o 
   4  16   5        2.57      -18.40     18.40 o 
   0   0   6      324.40      309.31     27.23 o 
   2   0   6      285.79      299.00     23.29 o 
   4   0   6      447.74      367.00     27.09 o 
   6   0   6      370.84      381.59     29.91 o 
   8   0   6      170.23      175.71     22.07 o 
  10   0   6      106.00       57.39     21.04 o 
  12   0   6       90.12      108.80     22.89 o 
   1   1   6      244.31      190.60     20.56 o 
   1   1   6      244.31      258.52     23.06 o 
   2   1   6      106.20      107.40     16.39 o 
   2   1   6      106.20       79.54     15.57 o 
   3   1   6       23.82        5.45     13.19 o 
   3   1   6       23.82        9.52     13.40 o 
   4   1   6        7.27       26.80     11.01 o 
   4   1   6        7.27       28.20     11.12 o 
   5   1   6       40.34       38.34     15.47 o 
   5   1   6       40.34       47.20     12.69 o 
   6   1   6       66.62       97.78     17.63 o 
   6   1   6       66.62       80.69     17.70 o 
   7   1   6       18.75       50.85     12.82 o 
   7   1   6       18.75       18.06     15.99 o 
   8   1   6       71.55       52.30     18.60 o 
   8   1   6       71.55      104.59     18.60 o 
   9   1   6       19.78        9.29     14.26 o 
   9   1   6       19.78       40.85     13.38 o 
  10   1   6       64.83       89.23     19.12 o 
  10   1   6       64.83       69.40     22.18 o 
  12   1   6       33.85       15.88     19.39 o 
  12   1   6       33.85       70.38     13.81 o 
   0   2   6      143.01      107.59     15.64 o 
   0   2   6      143.01      171.92     17.26 o 
   1   2   6      116.95      124.02     17.90 o 
   1   2   6      116.95      113.43     17.19 o 
   2   2   6      180.52      215.99     20.22 o 
   2   2   6      180.52      256.30     22.01 o 
   3   2   6      138.68      148.76     19.67 o 
   3   2   6      138.68      122.55     18.42 o 
   4   2   6       87.50       87.02     14.90 o 
   4   2   6       87.50       84.15     14.75 o 
   5   2   6       10.53       10.43     11.63 o 
   5   2   6       10.53      -13.64     13.64 o 
   6   2   6      117.63       90.88     17.86 o 
   6   2   6      117.63       81.50     19.45 o 
   7   2   6        4.92       -6.61     13.03 o 
   7   2   6        4.92       -6.61     12.39 o 
   8   2   6       29.24       19.33     17.11 o 
   8   2   6       29.24       -1.77     15.41 o 
   9   2   6        8.55       35.53     12.26 o 
   9   2   6        8.55       -3.75     14.24 o 
  10   2   6       30.96       17.97     15.84 o 
  10   2   6       30.96       13.99     16.33 o 
  11   2   6        3.80       -4.27     17.06 o 
  11   2   6        3.80        6.40     14.31 o 
  12   2   6       18.29       27.41     14.80 o 
  12   2   6       18.29       15.99     18.68 o 
   1   3   6       28.17       13.43     14.22 o 
   1   3   6       28.17       49.71     14.42 o 
   2   3   6       34.40       30.02     13.23 o 
   2   3   6       34.40       30.04     14.83 o 
   3   3   6       47.52       79.88     14.35 o 
   3   3   6       47.52       68.63     12.91 o 
   4   3   6      180.98      177.23     20.54 o 
   4   3   6      180.98      181.50     21.30 o 
   5   3   6        4.76        4.55     11.42 o 
   5   3   6        4.76       -7.56     14.43 o 
   6   3   6       55.55       63.61     15.41 o 
   6   3   6       55.55       22.24     17.57 o 
   7   3   6      183.89      156.32     22.74 o 
   7   3   6      183.89      193.24     22.22 o 
   8   3   6       42.82       32.02     17.43 o 
   8   3   6       42.82       48.08     16.03 o 
   9   3   6       12.66       13.25     16.18 o 
   9   3   6       12.66       -9.46     15.49 o 
  10   3   6       38.68       52.50     18.06 o 
  10   3   6       38.68       84.82     17.13 o 
  11   3   6       14.70        2.15     19.15 o 
  11   3   6       14.70       15.10     16.85 o 
  12   3   6       16.27       32.30     17.26 o 
  12   3   6       16.27       25.36     16.78 o 
   0   4   6      612.15      743.25     35.88 o 
   0   4   6      612.15      603.66     34.26 o 
   1   4   6      221.35      194.73     22.06 o 
   1   4   6      221.35      271.93     21.07 o 
   2   4   6       89.93      100.80     15.33 o 
   2   4   6       89.93       93.86     16.15 o 
   3   4   6      176.06      165.31     22.59 o 
   3   4   6      176.06      175.28     20.00 o 
   4   4   6       58.18       89.11     16.66 o 
   4   4   6       58.18       44.53     13.60 o 
   5   4   6      136.77      123.85     17.51 o 
   5   4   6      136.77      105.35     20.90 o 
   6   4   6       66.08       68.16     16.86 o 
   6   4   6       66.08       66.59     19.83 o 
   7   4   6       49.61       54.79     17.46 o 
   7   4   6       49.61       53.06     17.37 o 
   8   4   6       91.69      117.84     21.21 o 
   8   4   6       91.69       79.81     19.53 o 
   9   4   6        8.90       13.47     13.47 o 
   9   4   6        8.90       26.95     11.87 o 
  10   4   6       10.89       -2.05     11.03 o 
  10   4   6       10.89       14.35     15.21 o 
  11   4   6        2.38        8.75     17.52 o 
  11   4   6        2.38      -17.08     17.08 o 
  12   4   6        0.79       14.03     16.20 o 
  12   4   6        0.79       -9.35     17.49 o 
   1   5   6       69.87       99.66     15.46 o 
   1   5   6       69.87       95.33     14.85 o 
   2   5   6       48.32       54.90     12.44 o 
   2   5   6       48.32       40.43     14.44 o 
   3   5   6      257.13      240.03     23.52 o 
   3   5   6      257.13      253.55     24.51 o 
   4   5   6       10.02       24.45     13.32 o 
   4   5   6       10.02       21.37     12.60 o 
   5   5   6       23.08       27.04     12.22 o 
   5   5   6       23.08       28.62     12.30 o 
   6   5   6       23.38       33.31     12.48 o 
   6   5   6       23.38       44.95     14.42 o 
   7   5   6      102.88      101.79     21.78 o 
   7   5   6      102.88      119.28     19.84 o 
   8   5   6       38.90       27.82     17.30 o 
   8   5   6       38.90       33.36     14.35 o 
   9   5   6        0.10        1.96     11.96 o 
   9   5   6        0.10       11.81     12.75 o 
  10   5   6        2.87      -12.54     13.55 o 
  10   5   6        2.87       27.21     13.72 o 
  11   5   6        1.37       -2.22     13.18 o 
  11   5   6        1.37      -13.38     16.37 o 
  12   5   6        5.15      -16.63     20.86 o 
  12   5   6        5.15       21.39     13.66 o 
   0   6   6       37.17       63.17     13.56 o 
   0   6   6       37.17       35.28     16.90 o 
   1   6   6        1.53       -8.85     10.86 o 
   1   6   6        1.53       22.13      9.22 o 
   2   6   6      287.40      277.81     25.70 o 
   2   6   6      287.40      228.09     23.35 o 
   3   6   6      212.84      197.93     22.08 o 
   3   6   6      212.84      250.29     22.62 o 
   4   6   6       11.21        7.91     12.13 o 
   4   6   6       11.21        1.57     14.59 o 
   5   6   6      271.88      334.26     28.18 o 
   5   6   6      271.88      250.09     29.15 o 
   6   6   6       52.23       60.09     16.75 o 
   6   6   6       52.23       75.61     18.51 o 
   7   6   6        5.53      -17.13     17.13 o 
   7   6   6        5.53        0.00     13.25 o 
   8   6   6       70.25       99.13     18.47 o 
   8   6   6       70.25       60.96     18.86 o 
   9   6   6       21.30       42.38     15.23 o 
   9   6   6       21.30       -4.03     16.14 o 
  10   6   6        0.12       -8.57     16.03 o 
  10   6   6        0.12      -14.52     14.52 o 
  11   6   6        0.98      -13.66     16.74 o 
  11   6   6        0.98       -4.57     16.44 o 
   1   7   6       59.32       64.71     14.61 o 
   1   7   6       59.32       52.34     15.84 o 
   2   7   6       38.16       37.43     14.81 o 
   2   7   6       38.16       40.58     16.38 o 
   3   7   6       86.86       75.03     19.49 o 
   3   7   6       86.86       92.51     16.43 o 
   4   7   6      102.70       78.87     18.44 o 
   4   7   6      102.70      131.55     21.07 o 
   5   7   6       32.46       25.56     12.15 o 
   5   7   6       32.46       40.92     16.16 o 
   6   7   6       33.29       12.46     17.52 o 
   6   7   6       33.29       33.77     13.88 o 
   7   7   6       45.52       52.26     16.27 o 
   7   7   6       45.52       50.34     17.97 o 
   8   7   6       72.77       78.66     20.80 o 
   8   7   6       72.77       92.34     17.89 o 
   9   7   6        6.49      -14.52     16.74 o 
   9   7   6        6.49        8.32     12.11 o 
  10   7   6       26.60        8.79     19.18 o 
  10   7   6       26.60        4.40     18.94 o 
  11   7   6       24.85        4.68     20.10 o 
  11   7   6       24.85       18.70     17.50 o 
   0   8   6      139.03      163.88     18.87 o 
   0   8   6      139.03      149.30     19.07 o 
   1   8   6      103.53      109.58     17.36 o 
   1   8   6      103.53       96.79     21.99 o 
   2   8   6        7.32       -6.53     14.03 o 
   2   8   6        7.32        8.17     13.16 o 
   3   8   6        8.98       -3.34     13.32 o 
   3   8   6        8.98        5.00     11.89 o 
   4   8   6        1.01       20.55     11.10 o 
   4   8   6        1.01      -14.13     14.13 o 
   5   8   6       25.28       10.64     15.04 o 
   5   8   6       25.28       12.43     12.43 o 
   6   8   6       29.16       18.47     13.32 o 
   6   8   6       29.16       31.44     14.20 o 
   7   8   6       20.08        9.67     14.85 o 
   7   8   6       20.08       21.29     17.63 o 
   8   8   6        8.00        2.03     14.24 o 
   8   8   6        8.00        0.00     18.61 o 
   9   8   6       12.35       12.86     14.84 o 
   9   8   6       12.35        6.44     16.20 o 
  10   8   6       24.99       15.88     20.15 o 
  10   8   6       24.99       31.76     16.05 o 
  11   8   6        6.20       16.83     14.61 o 
   1   9   6       40.38       67.65     13.53 o 
   1   9   6       40.38       45.71     16.85 o 
   2   9   6       32.25       18.83     14.44 o 
   2   9   6       32.25       39.37     15.58 o 
   3   9   6       37.01       61.14     18.58 o 
   3   9   6       37.01       27.93     18.47 o 
   4   9   6       68.24       43.07     18.65 o 
   4   9   6       68.24       71.71     15.00 o 
   5   9   6       22.70        1.85     17.09 o 
   5   9   6       22.70        7.41     14.82 o 
   6   9   6        1.42       17.34     13.77 o 
   6   9   6        1.42      -11.55     14.15 o 
   7   9   6        1.61       -6.03     16.72 o 
   7   9   6        1.61       -6.03     15.19 o 
   8   9   6        6.97       29.54     13.98 o 
   8   9   6        6.97       27.45     12.84 o 
   9   9   6       23.11       22.22     18.57 o 
   9   9   6       23.11       35.55     16.03 o 
  10   9   6        1.40        2.35     17.39 o 
  10   9   6        1.40        7.04     17.71 o 
   0  10   6       22.02       37.28     14.74 o 
   0  10   6       22.02       28.38     12.78 o 
   1  10   6       86.07       64.11     15.11 o 
   1  10   6       86.07       73.08     17.92 o 
   2  10   6        0.54      -12.99     12.99 o 
   2  10   6        0.54      -13.46     13.46 o 
   3  10   6       17.40        7.35     17.22 o 
   3  10   6       17.40       18.34     14.67 o 
   4  10   6       68.09       62.06     18.13 o 
   4  10   6       68.09       65.89     18.93 o 
   5  10   6       13.86       31.07     13.16 o 
   5  10   6       13.86       15.51     13.72 o 
   6  10   6       12.23       60.44     15.60 o 
   6  10   6       12.23       34.21     12.88 o 
   7  10   6        1.32        6.29     14.99 o 
   7  10   6        1.32       -2.09     17.67 o 
   8  10   6       15.38       -6.59     17.43 o 
   8  10   6       15.38       10.99     14.07 o 
   9  10   6        0.24       16.14     12.84 o 
   9  10   6        0.24       32.32     10.32 o 
   1  11   6       38.09       41.31     15.02 o 
   1  11   6       38.09       73.29     16.92 o 
   2  11   6       39.78       41.74     15.88 o 
   2  11   6       39.78       24.70     16.23 o 
   3  11   6       10.08        3.86     15.21 o 
   3  11   6       10.08       34.73     13.38 o 
   4  11   6        3.69        7.91      9.26 o 
   4  11   6        3.69      -17.02     17.02 o 
   5  11   6       13.77       24.45     17.99 o 
   5  11   6       13.77       28.51     16.03 o 
   6  11   6       43.40       59.03     19.78 o 
   6  11   6       43.39       88.64     17.15 o 
   7  11   6        0.49        0.00     14.22 o 
   7  11   6        0.49        6.59     11.40 o 
   8  11   6        9.02       38.93     16.68 o 
   8  11   6        9.02       20.64     16.37 o 
   9  11   6       12.12       36.00     15.00 o 
   9  11   6       12.12      -23.03     23.03 o 
   0  12   6       49.33       79.14     15.82 o 
   0  12   6       49.33       35.58     18.75 o 
   1  12   6        8.92       21.80     12.69 o 
   1  12   6        8.92       23.81     11.91 o 
   2  12   6        8.83        0.00     18.38 o 
   2  12   6        8.83       30.03     14.31 o 
   3  12   6       43.91       48.86     14.96 o 
   3  12   6       43.91       65.21     17.52 o 
   4  12   6       41.27       39.54     19.87 o 
   4  12   6       41.27       58.36     16.68 o 
   5  12   6        8.16       19.26     17.77 o 
   5  12   6        8.16        0.00     15.75 o 
   6  12   6       23.46       31.01     19.05 o 
   6  12   6       23.46       28.77     15.49 o 
   7  12   6        4.37        6.89     16.40 o 
   7  12   6        4.37        0.00     18.68 o 
   8  12   6       19.25       47.85     18.85 o 
   8  12   6       19.25       28.74     18.55 o 
   1  13   6       20.26       54.51     15.69 o 
   1  13   6       20.26       29.39     17.30 o 
   2  13   6        9.67       27.51     11.79 o 
   2  13   6        9.67       -6.36     16.81 o 
   3  13   6        8.82       21.50     17.21 o 
   3  13   6        8.82      -10.75     16.78 o 
   4  13   6       31.51       32.97     17.43 o 
   4  13   6       31.51       17.56     17.28 o 
   5  13   6        4.97      -16.24     16.24 o 
   5  13   6        4.97      -17.62     17.62 o 
   6  13   6        8.47        9.29     18.59 o 
   6  13   6        8.47       60.50     15.43 o 
   0  14   6        0.08       -2.22     14.18 o 
   0  14   6        0.08       -6.64     15.81 o 
   1  14   6        0.68        4.44     17.49 o 
   1  14   6        0.68      -13.31     13.31 o 
   2  14   6       36.01       40.30     19.01 o 
   2  14   6       36.01       26.89     17.37 o 
   3  14   6        2.69       -6.81     18.85 o 
   3  14   6        2.69      -15.92     19.95 o 
   4  14   6        3.93       30.14     14.11 o 
   4  14   6        3.93        4.63     17.32 o 
   5  14   6        4.42       -2.37     16.27 o 
   5  14   6        4.42        0.00     16.46 o 
   1  15   6        3.97       14.09     15.23 o 
   1  15   6        3.97       32.92     15.60 o 
   2  15   6        4.28       16.57     15.53 o 
   2  15   6        4.28       26.07     12.78 o 
   3  15   6        5.88       36.04     15.02 o 
   3  15   6        5.88        9.61     16.29 o 
   8   0   7       60.84       79.79     15.20 o 
  10   0   7       23.72      -21.74     21.74 o 
   8   1   7        9.63       13.98     13.98 o 
   8   1   7        9.63       -4.01     16.72 o 
   9   1   7        4.85       -4.22     16.07 o 
   9   1   7        4.85        0.00     14.63 o 
  10   1   7        1.02       -2.24     15.32 o 
  10   1   7        1.02      -11.16     14.65 o 
  11   1   7       10.81       23.70     17.09 o 
  11   1   7       10.81       26.07     12.75 o 
   8   2   7       30.51       44.28     18.23 o 
   8   2   7       30.51       34.22     16.23 o 
   9   2   7       14.47       50.98     16.46 o 
   9   2   7       14.47       -6.38     18.40 o 
  10   2   7        0.13       26.97     12.32 o 
  10   2   7        0.13       13.49     14.56 o 
  11   2   7        5.47       -4.76     19.07 o 
  11   2   7        5.47        9.54     17.19 o 
   8   3   7       11.70       16.29     16.03 o 
   8   3   7       11.70       22.39      9.76 o 
   9   3   7        6.62        2.15     17.56 o 
   9   3   7        6.62        6.44     17.04 o 
  10   3   7       14.81      -15.90     21.42 o 
  10   3   7       14.81       31.78     17.88 o 
   8   4   7       20.33       -2.07     15.88 o 
   8   4   7       20.33       26.89     11.51 o 
   9   4   7       26.25       17.43     16.29 o 
   9   4   7       26.25       50.12     14.93 o 
  10   4   7        1.68      -15.79     15.79 o 
  10   4   7        1.68        2.31     17.06 o 
   8   5   7        6.08        0.00     17.13 o 
   8   5   7        6.08      -17.65     17.65 o 
   9   5   7       15.67      -13.32     19.61 o 
   9   5   7       15.67        0.00     17.19 o 
  10   5   7        1.48       35.12     16.72 o 
  10   5   7        1.48       -2.35     17.06 o 
   8   6   7        4.55      -10.79     16.85 o 
   8   6   7        4.55       21.59     13.66 o 
   9   6   7        2.70        2.26     18.57 o 
   9   6   7        2.70        2.26     17.71 o 
   8   7   7       33.32       42.15     20.45 o 
   8   7   7       33.32       35.47     17.73 o 
   9   7   7        1.81        0.00     15.08 o 
   9   7   7        1.81        0.00     17.11 o 
   8   8   7       13.24        0.00     18.57 o 
   8   8   7       13.24       13.70     16.78 o 
   9   8   7        5.71       33.52     21.42 o 
   9   8   7        5.71       -2.39     16.40 o 
   8   9   7        9.66      -17.67     17.67 o 
   2   0   7       31.25       33.42     12.63 o 
   4   0   7       88.79       58.60     18.26 o 
   6   0   7       93.71       74.19     18.71 o 
   0   1   7       12.06      -12.54     13.68 o 
   0   1   7       12.06       21.96     12.93 o 
   1   1   7       34.39       25.21     11.36 o 
   1   1   7       34.39       39.39     11.03 o 
   2   1   7        1.53       -1.59     10.94 o 
   2   1   7        1.53        1.59     11.16 o 
   3   1   7       29.92       30.99     15.04 o 
   3   1   7       29.92       19.57     12.63 o 
   4   1   7        5.74       -8.38     14.91 o 
   4   1   7        5.74       15.10     11.25 o 
   5   1   7       84.89       62.65     18.09 o 
   5   1   7       84.89       88.73     15.65 o 
   6   1   7       15.34        9.07     14.61 o 
   6   1   7       15.34       25.38     14.95 o 
   7   1   7       15.63       17.09     12.73 o 
   7   1   7       15.63       -1.90     15.32 o 
   1   2   7       45.27       46.12     15.00 o 
   1   2   7       45.27       54.05     13.30 o 
   2   2   7       82.32       75.71     16.66 o 
   2   2   7       82.32      109.56     16.90 o 
   3   2   7       39.10       27.97     14.44 o 
   3   2   7       39.10       21.38     14.05 o 
   4   2   7       62.53       81.26     17.09 o 
   4   2   7       62.53       69.38     15.41 o 
   5   2   7       49.71       22.80     16.16 o 
   5   2   7       49.71       52.59     16.64 o 
   6   2   7        5.64       -5.47     14.50 o 
   6   2   7        5.64        7.30     18.81 o 
   7   2   7       27.00       19.13     15.30 o 
   7   2   7       27.00       -1.92     16.12 o 
   0   3   7       29.15       38.57     12.46 o 
   0   3   7       29.15       36.96     14.09 o 
   1   3   7       59.02       43.58     18.34 o 
   1   3   7       59.02       40.35     17.31 o 
   2   3   7       41.30       21.25     17.52 o 
   2   3   7       41.30       52.28     17.13 o 
   3   3   7      107.63      125.22     19.82 o 
   3   3   7      107.63      121.83     19.69 o 
   4   3   7       37.75       37.76     13.73 o 
   4   3   7       37.75       51.46     15.73 o 
   5   3   7       88.46       53.32     17.94 o 
   5   3   7       88.46      112.00     19.23 o 
   6   3   7       37.70       44.39     13.60 o 
   6   3   7       37.70       49.97     16.03 o 
   7   3   7       27.30       21.31     13.27 o 
   7   3   7       27.30       52.28     13.83 o 
   1   4   7      131.14      131.82     19.91 o 
   1   4   7      131.14      181.34     21.87 o 
   2   4   7       25.94       31.68     14.83 o 
   2   4   7       25.94       46.70     15.11 o 
   3   4   7      171.97      172.07     26.00 o 
   3   4   7      171.97      149.85     22.72 o 
   4   4   7       90.55      124.25     19.55 o 
   4   4   7       90.55      108.44     20.70 o 
   5   4   7       44.47       56.10     17.26 o 
   5   4   7       44.47       68.73     14.25 o 
   6   4   7       57.86       62.12     16.29 o 
   6   4   7       57.86       43.32     20.02 o 
   7   4   7        0.16      -13.79     16.59 o 
   7   4   7        0.16       11.81     12.75 o 
   0   5   7      254.75      225.80     24.18 o 
   0   5   7      254.75      274.83     26.17 o 
   1   5   7       82.77       65.88     19.19 o 
   1   5   7       82.77       70.99     20.29 o 
   2   5   7        1.39        3.43     12.09 o 
   2   5   7        1.39        6.83     15.49 o 
   3   5   7       13.10       13.94     12.32 o 
   3   5   7       13.10       15.69     15.10 o 
   4   5   7       18.82       10.73     13.85 o 
   4   5   7       18.82        8.96     15.71 o 
   5   5   7       90.98      101.82     20.37 o 
   5   5   7       90.98       83.35     20.03 o 
   6   5   7       19.63        7.69     20.36 o 
   6   5   7       19.63       26.93     14.39 o 
   7   5   7        2.61       18.10     15.96 o 
   7   5   7        2.61      -12.04     14.76 o 
   1   6   7       41.04       33.06     16.06 o 
   1   6   7       41.04       53.98     17.67 o 
   2   6   7       21.56       22.90     14.42 o 
   2   6   7       21.56        8.81     13.53 o 
   3   6   7      121.50      141.85     20.23 o 
   3   6   7      121.50      158.11     23.98 o 
   4   6   7       24.77       -3.68     16.68 o 
   4   6   7       24.77       34.97     14.37 o 
   5   6   7       11.54      -16.35     16.35 o 
   5   6   7       11.54       -3.79     14.48 o 
   6   6   7        3.97       13.83     10.99 o 
   6   6   7        3.97        3.94     12.17 o 
   7   6   7       24.47       18.53     15.56 o 
   7   6   7       24.47       26.78     16.87 o 
   0   7   7        7.09        1.79      8.96 o 
   0   7   7        7.09       28.72     12.95 o 
   1   7   7       86.14       75.73     19.25 o 
   1   7   7       86.14       79.27     18.37 o 
   2   7   7       48.15       67.44     17.39 o 
   2   7   7       48.15       16.40     16.40 o 
   3   7   7       68.02       77.96     16.40 o 
   3   7   7       68.02       72.34     15.41 o 
   4   7   7       15.99       15.21     15.69 o 
   4   7   7       15.99       15.21     14.22 o 
   5   7   7        2.48      -11.76     14.41 o 
   5   7   7        2.48       19.61     13.29 o 
   6   7   7       15.26       42.68     16.14 o 
   6   7   7       15.26        0.00     17.97 o 
   7   7   7        5.07        8.49     16.14 o 
   7   7   7        5.07       16.93     14.05 o 
   1   8   7       58.25       71.15     20.17 o 
   1   8   7       58.25       41.17     18.71 o 
   2   8   7        6.23       30.25     11.03 o 
   2   8   7        6.23       22.71     13.90 o 
   3   8   7        4.35        1.92     12.60 o 
   3   8   7        4.35       -7.69     16.57 o 
   4   8   7        5.69        3.94     16.24 o 
   4   8   7        5.69       11.83     14.48 o 
   5   8   7       14.77      -12.17     16.48 o 
   5   8   7       14.77        8.12     15.47 o 
   6   8   7       14.38       33.65     15.17 o 
   6   8   7       14.38       27.32     16.42 o 
   7   8   7        4.09       -2.20     16.80 o 
   7   8   7        4.09       -2.18     16.78 o 
   0   9   7       32.43       35.00     16.48 o 
   0   9   7       32.43       42.73     15.54 o 
   1   9   7        7.32        3.90     13.77 o 
   1   9   7        7.32       21.46     10.49 o 
   2   9   7        6.95       17.71     13.21 o 
   2   9   7        6.95      -18.16     18.16 o 
   3   9   7       36.90       48.03     15.49 o 
   3   9   7       36.90       36.05     18.36 o 
   4   9   7       84.37      104.47     21.58 o 
   4   9   7       84.37      104.55     22.74 o 
   5   9   7        7.94      -17.77     17.77 o 
   5   9   7        7.94        0.00     13.66 o 
   6   9   7       18.05       23.96     19.11 o 
   6   9   7       18.05       10.90     19.87 o 
   7   9   7        5.18       11.33     10.86 o 
   7   9   7        5.18       -4.52     15.34 o 
   8   9   7        9.66      -18.72     18.72 o 
   1  10   7       24.87       12.22     15.77 o 
   1  10   7       24.87       42.75     15.36 o 
   2  10   7        7.92       20.55     15.64 o 
   2  10   7        7.92       20.58     14.82 o 
   3  10   7        6.52      -12.54     18.46 o 
   3  10   7        6.52      -14.61     16.03 o 
   4  10   7        6.21      -12.80     16.52 o 
   4  10   7        6.21       -4.27     18.61 o 
   5  10   7       12.21       15.34     14.37 o 
   5  10   7       12.21        4.40     19.63 o 
   6  10   7        0.02       -6.81     17.11 o 
   6  10   7        0.02        0.00     17.54 o 
   7  10   7        8.68       14.09     16.27 o 
   7  10   7        8.68        4.70     16.61 o 
   0  11   7       43.45       36.12     15.47 o 
   0  11   7       43.45       59.54     20.62 o 
   1  11   7       15.47       19.20     18.47 o 
   1  11   7       15.47       10.64     16.38 o 
   2  11   7       52.75       49.46     18.13 o 
   2  11   7       52.75       71.06     20.75 o 
   3  11   7       17.52       21.85     16.63 o 
   3  11   7       17.52        6.55     14.65 o 
   4  11   7       23.92       55.72     19.80 o 
   4  11   7       23.92       33.46     16.85 o 
   5  11   7        1.04       20.60     16.35 o 
   5  11   7        1.04       -4.57     13.34 o 
   6  11   7       23.45       -7.09     21.25 o 
   6  11   7       23.45       33.01     16.68 o 
   1  12   7        2.92        0.00     18.16 o 
   1  12   7        2.92      -11.18     18.29 o 
   2  12   7        0.53       18.05     13.92 o 
   2  12   7        0.53       20.29     15.12 o 
   3  12   7        1.44       38.91     15.68 o 
   3  12   7        1.44        2.28     14.99 o 
   4  12   7        0.14      -17.75     17.75 o 
   4  12   7        0.14        7.00     17.62 o 
   5  12   7        7.98       23.89     13.94 o 
   5  12   7        7.98       16.74     19.58 o 
   0  13   7       38.69       53.83     18.88 o 
   0  13   7       38.69       18.75     21.72 o 
   1  13   7        0.09        7.04     15.75 o 
   1  13   7        0.09        7.04     13.49 o 
   2  13   7       21.29       33.12     17.71 o 
   2  13   7       21.29        4.74     19.54 o 
   3  13   7        4.28       12.00     15.36 o 
   3  13   7        4.28       -4.80     19.22 o 
   0   0   8      125.28      149.27     22.08 o 
   2   0   8       30.19       34.05     17.33 o 
   4   0   8       87.91       39.43     18.28 o 
   6   0   8        2.69        0.00     13.62 o 
   8   0   8       32.87       15.99     21.79 o 
   1   1   8        1.59       13.12     10.45 o 
   1   1   8        1.59       13.12     12.30 o 
   2   1   8       24.94       47.38     14.80 o 
   2   1   8       24.94       20.86     14.57 o 
   3   1   8       10.39       -9.65     15.79 o 
   3   1   8       10.39       -3.86     13.90 o 
   4   1   8        3.28       27.64     11.18 o 
   4   1   8        3.28       15.79     14.78 o 
   5   1   8       28.36       59.00     17.15 o 
   5   1   8       28.36       16.27     16.79 o 
   6   1   8       17.04       27.39     15.62 o 
   6   1   8       17.04       44.23     14.13 o 
   7   1   8       77.94      103.06     19.98 o 
   7   1   8       77.94      111.81     21.15 o 
   8   1   8        5.14       -9.16     18.01 o 
   8   1   8        5.14      -11.44     13.92 o 
   9   1   8       19.17       14.39     18.57 o 
   9   1   8       19.17       38.37     16.27 o 
   0   2   8       18.12       22.60     15.30 o 
   0   2   8       18.12       30.12     13.57 o 
   1   2   8       15.37        9.44     12.09 o 
   1   2   8       15.37       43.46     12.95 o 
   2   2   8        1.63        3.81     12.67 o 
   2   2   8        1.63       11.46     15.51 o 
   3   2   8       64.72       68.00     18.95 o 
   3   2   8       64.72       44.70     21.73 o 
   4   2   8       74.28       57.70     23.30 o 
   4   2   8       74.28       39.79     21.43 o 
   5   2   8       35.48       77.86     19.65 o 
   5   2   8       35.48       36.87     20.06 o 
   6   2   8       16.18        2.11     15.73 o 
   6   2   8       16.18       -6.36     16.83 o 
   7   2   8        3.09        4.42     13.59 o 
   7   2   8        3.09      -17.92     17.92 o 
   8   2   8        1.00       46.06     13.03 o 
   8   2   8        1.00       23.01     16.59 o 
   1   3   8       11.74       26.78     10.82 o 
   1   3   8       11.74        1.92     13.38 o 
   2   3   8       13.77       32.86     13.25 o 
   2   3   8       13.77      -13.53     14.07 o 
   3   3   8       52.14       82.57     16.68 o 
   3   3   8       52.14       68.82     20.35 o 
   4   3   8       19.32       18.10     16.70 o 
   4   3   8       19.32       20.12     16.83 o 
   5   3   8       23.18       14.50     16.96 o 
   5   3   8       23.18      -21.72     21.72 o 
   6   3   8        7.26        6.42     18.55 o 
   6   3   8        7.26       15.00     14.05 o 
   7   3   8        0.40        8.90     12.99 o 
   7   3   8        0.40       17.82     12.60 o 
   8   3   8       42.11       65.10     18.60 o 
   8   3   8       42.11       48.83     23.14 o 
   0   4   8       10.88       -5.82     12.99 o 
   0   4   8       10.88       13.57     15.86 o 
   1   4   8       48.60       56.42     17.72 o 
   1   4   8       48.60       54.46     16.96 o 
   2   4   8       28.48       23.57     15.97 o 
   2   4   8       28.48       43.20     14.95 o 
   3   4   8       54.32       45.95     17.52 o 
   3   4   8       54.32       31.98     21.14 o 
   4   4   8        8.04       12.26     13.25 o 
   4   4   8        8.04        6.14     18.40 o 
   5   4   8        9.54       16.83     12.97 o 
   5   4   8        9.54       14.72     15.60 o 
   6   4   8       16.08       21.74     15.69 o 
   6   4   8       16.08        4.35     17.93 o 
   7   4   8       15.81       24.84     14.46 o 
   7   4   8       15.81       15.81     19.31 o 
   8   4   8       29.68       35.34     15.79 o 
   8   4   8       29.68       21.20     15.82 o 
   1   5   8       12.53        7.95     15.90 o 
   1   5   8       12.53       47.66     15.38 o 
   2   5   8        3.39       10.04     13.75 o 
   2   5   8        3.39        6.01     15.92 o 
   3   5   8       10.04        2.05     15.92 o 
   3   5   8       10.04       -2.05     15.66 o 
   4   5   8        4.08       22.92     13.34 o 
   4   5   8        4.08      -12.52     16.93 o 
   5   5   8       11.20       25.73     14.84 o 
   5   5   8       11.20      -10.71     15.00 o 
   6   5   8        0.94      -13.29     14.35 o 
   6   5   8        0.94        6.66     14.87 o 
   7   5   8        7.09       11.48     18.53 o 
   7   5   8        7.09      -16.09     20.19 o 
   8   5   8       12.13        0.00     21.95 o 
   8   5   8       12.13       -9.59     19.76 o 
   0   6   8       21.19       12.17     15.71 o 
   0   6   8       21.19       32.49     16.25 o 
   1   6   8       12.36        4.07     15.23 o 
   1   6   8       12.36       -8.14     18.23 o 
   2   6   8       41.98       22.61     17.33 o 
   2   6   8       41.98       16.46     19.07 o 
   3   6   8        5.37       20.90     14.18 o 
   3   6   8        5.37       -6.27     16.57 o 
   4   6   8       19.30       27.75     16.68 o 
   4   6   8       19.30       38.42     15.69 o 
   5   6   8        1.03       -6.57     17.41 o 
   5   6   8        1.03      -16.42     16.42 o 
   6   6   8        9.34       11.33     15.53 o 
   6   6   8        9.34       15.86     14.84 o 
   7   6   8        1.03        0.00     18.18 o 
   7   6   8        1.03        7.04     15.77 o 
   1   7   8        1.50       14.67     15.55 o 
   1   7   8        1.50        0.00     12.56 o 
   2   7   8       19.84        2.11     17.32 o 
   2   7   8       19.84       27.49     15.69 o 
   3   7   8       30.00        6.44     19.33 o 
   3   7   8       30.00       15.04     17.58 o 
   4   7   8        5.52        6.57     15.66 o 
   4   7   8        5.52      -18.10     18.10 o 
   5   7   8       20.26       13.51     17.43 o 
   5   7   8       20.26       38.31     23.31 o 
   6   7   8        8.67       25.57     17.86 o 
   6   7   8        8.67       23.23     18.57 o 
   0   8   8       57.16      103.60     19.07 o 
   0   8   8       57.16       73.34     16.42 o 
   1   8   8        9.80       12.99     17.58 o 
   1   8   8        9.80       10.82     17.43 o 
   2   8   8       29.09       24.03     21.29 o 
   2   8   8       29.09       41.46     14.31 o 
   3   8   8        1.58       -6.64     15.81 o 
   3   8   8        1.58        8.88     17.73 o 
   4   8   8       29.80        9.05     19.70 o 
   4   8   8       29.80       36.20     18.92 o 
   5   8   8        1.90        4.63     19.13 o 
   5   8   8        1.90        9.26     13.51 o 
   6   8   8       22.36       45.44     19.56 o 
   6   8   8       22.36        4.78     22.93 o 
   1   9   8        3.22      -19.15     19.15 o 
   1   9   8        3.22      -13.44     14.52 o 
   2   9   8        5.19       31.65     17.80 o 
   2   9   8        5.19        9.03     15.32 o 
   3   9   8        9.71      -11.46     21.11 o 
   3   9   8        9.71      -16.05     20.12 o 
   4   9   8        6.64        4.68     18.42 o 
   4   9   8        6.64        9.35     18.68 o 
   5   9   8       19.30        9.59     21.70 o 
   5   9   8       19.30       23.94     18.23 o 
   0  10   8        5.66       -4.63     17.67 o 
   0  10   8        5.66        4.63     14.28 o 
   1  10   8       11.43       11.61     13.75 o 
   1  10   8       11.43        0.00     17.11 o 
   2  10   8        7.92       32.81     15.56 o 
   2  10   8        7.92       16.42     17.41 o 
   3  10   8        8.50       16.63     15.58 o 
   3  10   8        8.50        9.52     13.87 o 
   2   0   9       27.37       -4.44     18.60 o 
   4   0   9       12.82       22.99     19.24 o 
   0   1   9       14.49      -21.89     21.89 o 
   0   1   9       14.49       24.20     16.01 o 
   1   1   9        5.15       24.28     14.13 o 
   1   1   9        5.15      -18.33     18.33 o 
   2   1   9        7.82       11.14     14.26 o 
   2   1   9        7.82        2.22     17.39 o 
   3   1   9       37.53       33.90     17.93 o 
   3   1   9       37.53       72.28     16.89 o 
   4   1   9        1.00      -11.53     18.85 o 
   4   1   9        1.00        2.31     15.10 o 
   5   1   9       10.62       -4.72     17.04 o 
   5   1   9       10.62        0.00     17.37 o 
   1   2   9        2.54       -4.44     17.75 o 
   1   2   9        2.54        4.44     15.71 o 
   2   2   9        4.47       -2.24     17.19 o 
   2   2   9        4.47      -13.44     16.46 o 
   3   2   9        0.61       20.45     15.25 o 
   3   2   9        0.61      -17.60     17.60 o 
   4   2   9        6.69      -15.71     15.71 o 
   4   2   9        6.69        0.00     16.05 o 
   5   2   9        2.33       38.00     15.02 o 
   5   2   9        2.33      -16.29     16.29 o 
   0   3   9        9.40      -18.98     18.98 o 
   0   3   9        9.40        2.24     18.29 o 
   1   3   9        4.72       31.41     14.89 o 
   1   3   9        4.72       24.67     15.36 o 
   2   3   9        0.01        2.26     15.83 o 
   2   3   9        0.01        0.00     15.66 o 
   3   3   9        4.59        9.18     16.55 o 
   3   3   9        4.59       -6.87     15.38 o 
   4   3   9       24.84       60.85     18.42 o 
   4   3   9       24.84       28.08     16.20 o 
   5   3   9        2.10      -18.25     18.25 o 
   5   3   9        2.10        7.20     13.77 o 
   1   4   9        6.44       20.47     14.20 o 
   1   4   9        6.44        9.09     18.21 o 
   2   4   9        3.81       -4.59     15.55 o 
   2   4   9        3.81       16.05     18.79 o 
   3   4   9        4.44      -11.63     19.02 o 
   3   4   9        4.44       16.29     18.16 o 
   4   4   9        4.10      -16.59     18.20 o 
   4   4   9        4.10        4.74     16.76 o 
   0   5   9       12.53       23.10     15.66 o 
   0   5   9       12.53       13.85     17.88 o 
   1   5   9        7.95       18.53     15.36 o 
   1   5   9        7.95       32.40     16.35 o 
   2   5   9        4.59        2.33     18.23 o 
   2   5   9        4.59       21.01     17.62 o 
   3   5   9        3.65        4.74     14.59 o 
   3   5   9        3.65      -14.20     20.08 o 
   1   6   9        6.35       14.20     16.37 o 
   1   6   9        6.35       23.63     16.03 o 
   2   6   9        4.45       -2.39     14.09 o 
   2   6   9        4.45       -4.76     17.19 o 
                                                 
